# Supplementary material for: Maternal supplementation of functional fiber improves reproduction performance by modulating gut microbiota during pregnancy
Source: Front Microbiol. 2026 Feb 24;17:1758091. doi: 10.3389/fmicb.2026.1758091 (PMC12974138; doi:10.3389/fmicb.2026.1758091)
Supplement: Supplementary file 2 [file Table_1.xlsx]

## Sheet: Table S1
Table S1 Sow culling data were recorded during gestation
Item	CON	DF
Initial breeding	501	499
Pregnancy elimination statistics
Return to estrus	55	31
Diseases	17	25
Death	3	1
Abortion	6	2
Production process loss2	15	29
Parturtion	405	411

## Sheet: Table S2
Table S2 Composition and nutrient levels of the diets
Item	Gestation		Lactation
Ingredient, %	CON	DF
Corn	10	22.1	13
Barley	7
Wheat	27.5	20	27.3
Wheat flour			15
Wheat bran	17.5	20
Brown rice	12	15
Rice bran meal	5	12	2.5
Soybean meal, 46% CP	5.5	5.4	8.5
Expanded soybean			6.5
Soybean oil			2
Fish meal			2.5
Saccharose			3
Broken rice	7		15
Functional fiber		1
Sugarbeet pellet meal	4.5
Limestone	1.04	1.1	1.45
Dicalcium phosphate	1.2	1.3	1
Mono-Dicalcium hosphate
Sodium chloride	0.4	0.4	0.4
Choline, 60%	0.12	0.12	0.12
Lysine, 98%			0.4
Lysine, 70%	0.2	0.42
Methionine		0.04	0.15
Threonine		0.08	0.14
Premix	1	1	1
Nutrient composition
ISF, %	13.86	14.72
SF, %	1.44	0.53
NDF, %	20	21
ADF, %	6.2	5.8

## Sheet: Table S3
Table S3 Results of linear mixed-effects model analysis at the genus level
genus	treat_p	time_p	interaction_p
g__Acetitomaculum	0.344323	0.517035	0.131528
g__Acidaminococcus	0.289281	0.297987	0.242709
g__Akkermansia	0.0298232	0.00115793	0.523703
g__Alloprevotella	0.144958	0.00149497	0.101326
g__Anaeroplasma	0.706335	0.0232233	0.106993
g__Anaerorhabdus_furcosa_group	0.00147473	0.909143	0.15456
g__Anaerostipes	0.0750985	0.0288132	0.0391613
g__Anaerovibrio	0.226736	5.75241e-06	0.573839
g__Anaerovorax	0.0481279	3.41162e-07	0.494369
g__Bacillus	0.0406583	0.011724	0.0636798
g__Bacteroides	0.250249	6.55665e-12	0.81796
g__Bifidobacterium	0.0737869	0.154222	0.332239
g__Blautia	0.0171626	0.615446	0.0848825
g__Butyricimonas	0.3296	2.3137e-06	0.815958
g__CAG-873	0.233511	0.191523	0.369255
g__Campylobacter	0.363208	0.0463581	0.412486
g__Candidatus_Saccharimonas	0.562721	0.189856	0.124401
g__Candidatus_Soleaferrea	0.120248	6.25327e-08	0.260431
g__Candidatus_Stoquefichus	0.161701	0.00335884	0.662131
g__Catenibacterium	0.633459	8.91961e-06	0.667111
g__Catenisphaera	0.370785	1.92836e-10	0.270497
g__Cellulosilyticum	0.000100214	1.80366e-09	2.53245e-08
g__Christensenellaceae_R-7_group	0.208782	5.7479e-17	0.0179701
g__Cloacibacillus	0.748985	0.00988323	0.281491
g__Clostridium_sensu_stricto_1	0.136327	0.0793606	0.188955
g__Clostridium_sensu_stricto_13	0.514142	0.00177987	0.436464
g__Colidextribacter	0.953095	0.151469	0.253789
g__Collinsella	0.322443	0.264831	0.57478
g__Coprococcus	7.35947e-08	0.191156	0.513176
g__Corynebacterium	0.716094	3.77114e-08	0.470681
g__Desulfovibrio	0.101807	0.000782876	0.448843
g__dgA-11_gut_group	0.596234	0.00301741	0.931366
g__Dorea	0.00178444	0.0735904	0.179148
g__Enterococcus	0.414882	2.13707e-08	0.705558
g__Enterorhabdus	0.375319	0.153662	0.74185
g__Erysipelotrichaceae_UCG-003	0.0324464	0.012205	0.702611
g__Escherichia-Shigella	0.58152	1.8763e-12	0.815513
g__Eubacterium_hallii_group	0.0264069	9.90968e-07	0.0871794
g__Eubacterium_nodatum_group	1.28542e-05	0.0025989	0.223293
g__Eubacterium_oxidoreducens_group	0.315752	0.0287423	0.330467
g__Eubacterium_ruminantium_group	0.400877	1.41667e-05	0.777079
g__Eubacterium_saphenum_group	0.0589182	0.00206708	0.492439
g__Eubacterium_siraeum_group	0.0205731	4.6227e-05	0.896805
g__Faecalibacterium	0.852483	0.208954	0.366355
g__Family_XIII_AD3011_group	0.00263115	0.00136534	0.0103737
g__Family_XIII_UCG-001	0.00631661	1.3488e-08	0.0161228
g__Fibrobacter	0.100094	0.000762641	0.181125
g__Fournierella	0.686223	4.894e-07	0.360397
g__Frisingicoccus	0.000369383	0.0184054	0.321051
g__Fusobacterium	0.0725323	0.000655996	0.00861286
g__Helicobacter	0.444264	0.000355386	0.851761
g__Holdemanella	0.0798494	0.0130211	0.21052
g__Hydrogenoanaerobacterium	0.374415	0.505201	0.586645
g__Incertae_Sedis_f__Ruminococcaceae	0.0609772	2.45293e-05	0.381973
g__Intestinibacter	0.544934	4.03719e-06	0.516672
g__Intestinimonas	0.73194	8.38808e-19	0.934525
g__Lachnoclostridium	0.105956	5.33506e-07	0.5601
g__Lachnospira	0.57316	0.00313592	0.996301
g__Lachnospiraceae_AC2044_group	0.536748	2.06214e-05	0.562163
g__Lachnospiraceae_FCS020_group	7.59624e-05	0.000119432	0.108574
g__Lachnospiraceae_NC2004_group	0.462305	0.0155268	0.789232
g__Lachnospiraceae_ND3007_group	0.0115288	0.40279	0.12417
g__Lachnospiraceae_NK4A136_group	0.21502	6.43068e-06	0.0343245
g__Lachnospiraceae_NK4B4_group	0.00188419	0.000235291	0.00199546
g__Lachnospiraceae_UCG-004	0.48875	0.000205046	0.767837
g__Lachnospiraceae_UCG-007	0.477498	1.62198e-06	0.691935
g__Lachnospiraceae_XPB1014_group	0.184865	6.12999e-11	0.347367
g__Lactobacillus	0.414903	0.00242486	0.77206
g__Lactococcus	0.126658	5.82234e-05	0.0316306
g__Ligilactobacillus	0.162788	0.691118	0.802917
g__Limosilactobacillus	0.622316	1.95951e-05	0.929233
g__Mailhella	0.112792	0.127365	0.129673
g__Marvinbryantia	0.000894623	1.88521e-06	0.0438823
g__Megasphaera	0.521817	0.723307	0.232292
g__Methylobacterium-Methylorubrum	0.0946269	0.283119	0.272666
g__Mitsuokella	0.13447	1.78923e-07	0.120061
g__Monoglobus	0.0561207	3.19777e-05	0.486101
g__Moryella	0.000472445	4.3305e-07	0.00501293
g__NK4A214_group	5.04536e-05	0.00126793	0.136481
g__norank_f__Bacteroidales_RF16_group	0.180043	1.34747e-08	0.606611
g__norank_f__Clostridium_methylpentosum_group	0.91147	0.0842209	0.0596856
g__norank_f__Eubacterium_coprostanoligenes_group	7.8567e-07	0.00283447	0.0598041
g__norank_f__F082	0.897475	6.84348e-05	0.00327386
g__norank_f__Muribaculaceae	0.113732	7.59678e-13	0.144912
g__norank_f__norank_o__Bradymonadales	0.487858	1.53777e-05	0.0684224
g__norank_f__norank_o__Clostridia_UCG-014	0.967667	9.2974e-10	0.56452
g__norank_f__norank_o__Clostridia_vadinBB60_group	0.600072	0.00747036	0.0702053
g__norank_f__norank_o__Gastranaerophilales	0.194238	1.52011e-11	0.246781
g__norank_f__norank_o__Izemoplasmatales	0.114942	0.0466611	0.0981278
g__norank_f__norank_o__norank_c__norank_p__SAR324_cladeMarine_group_B	0.707801	0.0740386	0.00240152
g__norank_f__norank_o__norank_c__norank_p__WPS-2	0.575037	0.0135137	0.993335
g__norank_f__norank_o__RF39	0.069941	0.0206199	0.934643
g__norank_f__norank_o__WCHB1-41	0.848639	4.00202e-08	0.70243
g__norank_f__Oscillospiraceae	0.87273	0.321537	0.201033
g__norank_f__p-251-o5	0.698593	7.67853e-09	0.145389
g__norank_f__p-2534-18B5_gut_group	0.0913517	0.00663205	0.292959
g__norank_f__Ruminococcaceae	0.0526452	6.01404e-11	0.179162
g__norank_f__UCG-010	0.165643	0.0304244	0.589623
g__Olsenella	0.0436351	0.00702267	0.275026
g__Oribacterium	0.740024	0.0940593	0.214804
g__Oscillibacter	0.160324	0.0602188	0.964252
g__Oscillospira	0.00833463	2.10867e-13	0.000193711
g__Oxalobacter	0.92956	0.0356061	0.90341
g__Paludicola	0.459784	0.420804	0.141629
g__Parabacteroides	0.422625	0.0612519	0.614645
g__Peptococcus	0.00313847	1.18883e-05	0.493623
g__Phascolarctobacterium	0.745221	1.80405e-16	0.385027
g__Porphyromonas	0.396486	0.28207	0.504373
g__Prevotella	0.900774	7.63639e-08	0.173619
g__Prevotella_7	0.0171514	0.320605	0.31377
g__Prevotella_9	0.241136	0.0107354	0.637789
g__Prevotellaceae_NK3B31_group	0.619866	2.14362e-09	0.557551
g__Prevotellaceae_UCG-001	0.04967	2.17467e-10	0.990182
g__Prevotellaceae_UCG-003	0.12734	3.49592e-06	0.186894
g__Prevotellaceae_UCG-004	0.533086	0.000142178	0.804119
g__Pyramidobacter	0.46098	0.616361	0.289308
g__Quinella	0.234464	2.49583e-09	0.324217
g__Rikenellaceae_RC9_gut_group	0.000183948	0.340503	0.878616
g__Romboutsia	0.737476	1.22524e-12	0.811411
g__Roseburia	0.0176867	0.00205404	0.496828
g__Ruminiclostridium	0.146099	0.0117151	0.443051
g__Ruminococcus	0.0739019	1.649e-05	0.066514
g__Ruminococcus_gauvreauii_group	0.000169935	0.000539282	0.0440958
g__Ruminococcus_torques_group	0.984855	0.000642242	0.993521
g__Sarcina	0.282482	0.00034201	0.770865
g__Schwartzia	0.000567028	0.889715	0.762273
g__Selenomonas	0.808387	0.00431235	0.8713
g__Solobacterium	0.0578138	0.282395	0.302418
g__Sphaerochaeta	0.0812299	0.000969697	0.719863
g__Streptococcus	0.000782243	0.00555804	0.00491353
g__Subdoligranulum	0.0278674	0.00767598	0.080081
g__Succinivibrio	0.710603	0.0540806	0.149892
g__Synergistes	0.832832	0.342971	0.379811
g__Terrisporobacter	0.959314	1.01162e-11	0.948445
g__Treponema	4.55827e-05	0.0238215	0.0105601
g__Turicibacter	0.844771	8.25687e-11	0.207916
g__Tuzzerella	0.326296	2.61925e-05	0.700881
g__UBA1819	0.910322	1.24928e-11	0.251955
g__UCG-002	0.521019	9.50919e-20	0.839553
g__UCG-004	0.0112873	0.631173	0.320668
g__UCG-005	1.3986e-06	0.000567708	0.0279122
g__UCG-008	0.123351	0.00449141	0.481619
g__UCG-009	0.369895	0.235298	0.319218
g__un_c__Bacilli	0.078823	5.0093e-05	8.70159e-05
g__un_c__Clostridia	0.477202	0.00166846	0.799555
g__un_f__Anaerovoracaceae	0.103307	0.0345812	0.0785032
g__un_f__Atopobiaceae	0.100335	0.000782146	0.177682
g__un_f__Butyricicoccaceae	0.136725	0.00123026	0.419495
g__un_f__Christensenellaceae	0.986873	1.16613e-07	0.427115
g__un_f__Clostridiaceae	0.623475	0.000315168	0.837352
g__un_f__Eggerthellaceae	4.23987e-06	0.000119462	0.421923
g__un_f__Erysipelotrichaceae	0.00506732	0.000266146	0.00381002
g__un_f__Lachnospiraceae	0.0830607	4.70307e-13	0.00295703
g__un_f__Oscillospiraceae	0.0168586	0.018533	0.21933
g__un_f__Paludibacteraceae	0.414776	0.000119539	0.370086
g__un_f__Peptococcaceae	0.0838636	0.00140441	0.589011
g__un_f__Peptostreptococcaceae	0.149602	0.00434747	0.873369
g__un_f__Prevotellaceae	0.081316	3.82679e-07	0.2882
g__un_f__Rikenellaceae	0.743265	0.0383658	0.917226
g__un_f__Ruminococcaceae	9.20739e-05	0.000576408	0.438033
g__un_f__Selenomonadaceae	0.518237	0.0335803	0.815722
g__un_k__Bacteria	0.301899	0.594772	0.517834
g__un_o__Bacteroidales	0.0024925	2.57295e-09	0.160663
g__un_o__Burkholderiales	0.847916	1.57818e-17	0.969492
g__un_o__Coriobacteriales	8.32722e-08	1.93789e-16	0.00607681
g__un_o__Oscillospirales	0.311605	0.904834	0.918207
g__un_o__Rhodospirillales	0.103757	0.000196834	0.835055
g__un_p__Firmicutes	0.397842	0.129676	0.239601
g__XBB1006	0.000410252	0.000159639	0.239662
g__Z20	0.959677	0.00690412	0.00594671

## Sheet: Table_S4
Table_S4 Genus-level LEfSe analysis of sow gut microbiota across gestational stages
tax	abun	group	lda	pvalue	phylum	class	order	family	genus
p__Spirochaetota.c__Spirochaetia.o__Spirochaetales.f__Spirochaetaceae.g__Treponema	4.85708	CON_G109	4.41506	0.000163973938982	p__Spirochaetota	c__Spirochaetia	o__Spirochaetales	f__Spirochaetaceae	g__Treponema
p__Bacteroidota.c__Bacteroidia.o__Bacteroidales.f__Rikenellaceae.g__Rikenellaceae_RC9_gut_group	4.60596	CON_G109	3.9126	0.00290681202223	p__Bacteroidota	c__Bacteroidia	o__Bacteroidales	f__Rikenellaceae	g__Rikenellaceae_RC9_gut_group
p__Bacteroidota.c__Bacteroidia.o__Bacteroidales.f__p_2534_18B5_gut_group.g__norank_f__p_2534_18B5_gut_group	4.32331	CON_G109	3.76297	0.00256883152702	p__Bacteroidota	c__Bacteroidia	o__Bacteroidales	f__p_2534_18B5_gut_group	g__norank_f__p_2534_18B5_gut_group
p__Bacteroidota.c__Bacteroidia.o__Bacteroidales.f__Prevotellaceae.g__unclassified_f__Prevotellaceae	4.41506	CON_G109	3.66131	0.0457695208137	p__Bacteroidota	c__Bacteroidia	o__Bacteroidales	f__Prevotellaceae	g__unclassified_f__Prevotellaceae
p__Firmicutes.c__Bacilli.o__Lactobacillales.f__Lactobacillaceae.g__Lactobacillus	4.00651	CON_G109	3.59064	0.0194207012181	p__Firmicutes	c__Bacilli	o__Lactobacillales	f__Lactobacillaceae	g__Lactobacillus
p__Firmicutes.c__Clostridia.o__Lachnospirales.f__Lachnospiraceae.g__Cellulosilyticum	3.73931	CON_G109	3.37461	0.000519986085899	p__Firmicutes	c__Clostridia	o__Lachnospirales	f__Lachnospiraceae	g__Cellulosilyticum
p__Firmicutes.c__Clostridia.o__Lachnospirales.f__Lachnospiraceae.g__Lachnospiraceae_NK4A136_group	4.0128	CON_G109	3.26647	0.0194429754028	p__Firmicutes	c__Clostridia	o__Lachnospirales	f__Lachnospiraceae	g__Lachnospiraceae_NK4A136_group
p__Firmicutes.c__Bacilli.o__unclassified_c__Bacilli.f__unclassified_c__Bacilli.g__unclassified_c__Bacilli	3.60098	CON_G109	3.24238	0.0223006570922	p__Firmicutes	c__Bacilli	o__unclassified_c__Bacilli	f__unclassified_c__Bacilli	g__unclassified_c__Bacilli
p__Fibrobacterota.c__Fibrobacteria.o__Fibrobacterales.f__Fibrobacteraceae.g__Fibrobacter	3.58005	CON_G109	3.16018	0.00879039240818	p__Fibrobacterota	c__Fibrobacteria	o__Fibrobacterales	f__Fibrobacteraceae	g__Fibrobacter
p__Bacteroidota.c__Bacteroidia.o__Bacteroidales.f__Prevotellaceae.g__Alloprevotella	3.78871	CON_G109	3.07369	0.0194318370535	p__Bacteroidota	c__Bacteroidia	o__Bacteroidales	f__Prevotellaceae	g__Alloprevotella
p__Bacteroidota.c__Bacteroidia.o__Bacteroidales.f__Prevotellaceae.g__Prevotellaceae_UCG_003	3.84455	CON_G109	3.00174	0.0437047292953	p__Bacteroidota	c__Bacteroidia	o__Bacteroidales	f__Prevotellaceae	g__Prevotellaceae_UCG_003
p__Desulfobacterota.c__Desulfovibrionia.o__Desulfovibrionales.f__Desulfovibrionaceae.g__Desulfovibrio	3.76629	CON_G109	2.91765	0.0150413929301	p__Desulfobacterota	c__Desulfovibrionia	o__Desulfovibrionales	f__Desulfovibrionaceae	g__Desulfovibrio
p__Bacteroidota.c__Bacteroidia.o__Bacteroidales.f__unclassified_o__Bacteroidales.g__unclassified_o__Bacteroidales	3.50579	CON_G109	2.91704	0.0014445941245	p__Bacteroidota	c__Bacteroidia	o__Bacteroidales	f__unclassified_o__Bacteroidales	g__unclassified_o__Bacteroidales
p__unclassified_k__norank_d__Bacteria.c__unclassified_k__norank_d__Bacteria.o__unclassified_k__norank_d__Bacteria.f__unclassified_k__norank_d__Bacteria.g__unclassified_k__norank_d__Bacteria	3.05576	CON_G109	2.48039	0.0456305078664	p__unclassified_k__norank_d__Bacteria	c__unclassified_k__norank_d__Bacteria	o__unclassified_k__norank_d__Bacteria	f__unclassified_k__norank_d__Bacteria	g__unclassified_k__norank_d__Bacteria
p__Campylobacterota.c__Campylobacteria.o__Campylobacterales.f__Campylobacteraceae.g__Campylobacter	2.85686	CON_G109	2.3858	0.0136896329029	p__Campylobacterota	c__Campylobacteria	o__Campylobacterales	f__Campylobacteraceae	g__Campylobacter
p__Firmicutes.c__Negativicutes.o__Veillonellales_Selenomonadales.f__Selenomonadaceae.g__Schwartzia	2.48299	CON_G109	2.22114	0.0170805969703	p__Firmicutes	c__Negativicutes	o__Veillonellales_Selenomonadales	f__Selenomonadaceae	g__Schwartzia
p__Firmicutes.c__Clostridia.o__Lachnospirales.f__Lachnospiraceae.g__Anaerosporobacter	2.37653	CON_G109	2.17494	0.00151138832995	p__Firmicutes	c__Clostridia	o__Lachnospirales	f__Lachnospiraceae	g__Anaerosporobacter
p__Firmicutes.c__Bacilli.o__Acholeplasmatales.f__Acholeplasmataceae.g__Anaeroplasma	2.27355	CON_G109	2.07511	0.00428666973255	p__Firmicutes	c__Bacilli	o__Acholeplasmatales	f__Acholeplasmataceae	g__Anaeroplasma
p__Firmicutes.c__Clostridia.o__Oscillospirales.f__Eubacterium_coprostanoligenes_group.g__norank_f__Eubacterium_coprostanoligenes_group	4.72138	DF_G109	4.09212	0.000603568142032	p__Firmicutes	c__Clostridia	o__Oscillospirales	f__Eubacterium_coprostanoligenes_group	g__norank_f__Eubacterium_coprostanoligenes_group
p__Firmicutes.c__Clostridia.o__Oscillospirales.f__Oscillospiraceae.g__UCG_005	4.68751	DF_G109	4.02886	4.69318490577e-05	p__Firmicutes	c__Clostridia	o__Oscillospirales	f__Oscillospiraceae	g__UCG_005
p__Firmicutes.c__Clostridia.o__Oscillospirales.f__Oscillospiraceae.g__Oscillospira	4.29827	DF_G109	3.71932	0.0316768157425	p__Firmicutes	c__Clostridia	o__Oscillospirales	f__Oscillospiraceae	g__Oscillospira
p__Firmicutes.c__Bacilli.o__Lactobacillales.f__Streptococcaceae.g__Streptococcus	4.12558	DF_G109	3.71646	0.000342145892871	p__Firmicutes	c__Bacilli	o__Lactobacillales	f__Streptococcaceae	g__Streptococcus
p__Firmicutes.c__Clostridia.o__Peptostreptococcales_Tissierellales.f__Anaerovoracaceae.g__Family_XIII_AD3011_group	4.22259	DF_G109	3.54998	0.00290681202223	p__Firmicutes	c__Clostridia	o__Peptostreptococcales_Tissierellales	f__Anaerovoracaceae	g__Family_XIII_AD3011_group
p__Firmicutes.c__Clostridia.o__Oscillospirales.f__Oscillospiraceae.g__NK4A214_group	4.4526	DF_G109	3.49833	0.0175774092693	p__Firmicutes	c__Clostridia	o__Oscillospirales	f__Oscillospiraceae	g__NK4A214_group
p__Firmicutes.c__Bacilli.o__RF39.f__norank_o__RF39.g__norank_f__norank_o__RF39	4.04002	DF_G109	3.47987	0.0142765462541	p__Firmicutes	c__Bacilli	o__RF39	f__norank_o__RF39	g__norank_f__norank_o__RF39
p__Firmicutes.c__Clostridia.o__Oscillospirales.f__Oscillospiraceae.g__unclassified_f__Oscillospiraceae	4.27244	DF_G109	3.41309	0.00104088400787	p__Firmicutes	c__Clostridia	o__Oscillospirales	f__Oscillospiraceae	g__unclassified_f__Oscillospiraceae
p__Firmicutes.c__Clostridia.o__Oscillospirales.f__Ruminococcaceae.g__uncultured_f__Ruminococcaceae	3.95657	DF_G109	3.33828	0.0214916145026	p__Firmicutes	c__Clostridia	o__Oscillospirales	f__Ruminococcaceae	g__uncultured_f__Ruminococcaceae
p__Actinobacteriota.c__Coriobacteriia.o__Coriobacteriales.f__uncultured_o__Coriobacteriales.g__uncultured_f__uncultured_o__Coriobacteriales	3.71785	DF_G109	3.16713	0.000341286704189	p__Actinobacteriota	c__Coriobacteriia	o__Coriobacteriales	f__uncultured_o__Coriobacteriales	g__uncultured_f__uncultured_o__Coriobacteriales
p__Firmicutes.c__Clostridia.o__Monoglobales.f__Monoglobaceae.g__Monoglobus	3.96945	DF_G109	3.16089	0.0225598886825	p__Firmicutes	c__Clostridia	o__Monoglobales	f__Monoglobaceae	g__Monoglobus
p__Firmicutes.c__Clostridia.o__Lachnospirales.f__Lachnospiraceae.g__Coprococcus	3.59255	DF_G109	3.065	0.000690694004155	p__Firmicutes	c__Clostridia	o__Lachnospirales	f__Lachnospiraceae	g__Coprococcus
p__Firmicutes.c__Bacilli.o__Erysipelotrichales.f__Erysipelotrichaceae.g__uncultured_f__Erysipelotrichaceae	3.68188	DF_G109	3.05377	0.00175035810675	p__Firmicutes	c__Bacilli	o__Erysipelotrichales	f__Erysipelotrichaceae	g__uncultured_f__Erysipelotrichaceae
p__Firmicutes.c__Clostridia.o__Oscillospirales.f__UCG_010.g__norank_f__UCG_010	3.93776	DF_G109	2.99046	0.0204333804609	p__Firmicutes	c__Clostridia	o__Oscillospirales	f__UCG_010	g__norank_f__UCG_010
p__Firmicutes.c__Clostridia.o__Oscillospirales.f__Ruminococcaceae.g__Candidatus_Soleaferrea	3.63341	DF_G109	2.95578	0.00118512667624	p__Firmicutes	c__Clostridia	o__Oscillospirales	f__Ruminococcaceae	g__Candidatus_Soleaferrea
p__Firmicutes.c__Clostridia.o__Oscillospirales.f__Ruminococcaceae.g__unclassified_f__Ruminococcaceae	3.47957	DF_G109	2.84029	0.000140306297614	p__Firmicutes	c__Clostridia	o__Oscillospirales	f__Ruminococcaceae	g__unclassified_f__Ruminococcaceae
p__Firmicutes.c__Bacilli.o__Erysipelotrichales.f__Erysipelotrichaceae.g__Anaerorhabdus_furcosa_group	3.29386	DF_G109	2.82835	0.00064021941357	p__Firmicutes	c__Bacilli	o__Erysipelotrichales	f__Erysipelotrichaceae	g__Anaerorhabdus_furcosa_group
p__Firmicutes.c__Clostridia.o__Oscillospirales.f__Butyricicoccaceae.g__UCG_009	3.55326	DF_G109	2.78268	0.0248766308848	p__Firmicutes	c__Clostridia	o__Oscillospirales	f__Butyricicoccaceae	g__UCG_009
p__Firmicutes.c__Clostridia.o__Peptostreptococcales_Tissierellales.f__Anaerovoracaceae.g__unclassified_f__Anaerovoracaceae	3.38418	DF_G109	2.68905	0.00831632743756	p__Firmicutes	c__Clostridia	o__Peptostreptococcales_Tissierellales	f__Anaerovoracaceae	g__unclassified_f__Anaerovoracaceae
p__Firmicutes.c__Clostridia.o__Oscillospirales.f__Ruminococcaceae.g__Incertae_Sedis	3.30765	DF_G109	2.59149	0.0108933099734	p__Firmicutes	c__Clostridia	o__Oscillospirales	f__Ruminococcaceae	g__Incertae_Sedis
p__Firmicutes.c__Clostridia.o__Peptostreptococcales_Tissierellales.f__Anaerovoracaceae.g__Eubacterium_nodatum_group	3.16186	DF_G109	2.58784	0.00699708469606	p__Firmicutes	c__Clostridia	o__Peptostreptococcales_Tissierellales	f__Anaerovoracaceae	g__Eubacterium_nodatum_group
p__Firmicutes.c__Clostridia.o__Lachnospirales.f__Lachnospiraceae.g__Marvinbryantia	3.03081	DF_G109	2.53945	0.0284384500472	p__Firmicutes	c__Clostridia	o__Lachnospirales	f__Lachnospiraceae	g__Marvinbryantia
p__Firmicutes.c__Clostridia.o__Lachnospirales.f__Lachnospiraceae.g__Ruminococcus_gauvreauii_group	2.96011	DF_G109	2.53479	0.00342131410923	p__Firmicutes	c__Clostridia	o__Lachnospirales	f__Lachnospiraceae	g__Ruminococcus_gauvreauii_group
p__Firmicutes.c__Clostridia.o__Oscillospirales.f__Ruminococcaceae.g__Subdoligranulum	3.13578	DF_G109	2.50704	0.0273121272633	p__Firmicutes	c__Clostridia	o__Oscillospirales	f__Ruminococcaceae	g__Subdoligranulum
p__Actinobacteriota.c__Coriobacteriia.o__Coriobacteriales.f__Eggerthellaceae.g__uncultured_f__Eggerthellaceae	3.11425	DF_G109	2.50677	7.96776443229e-05	p__Actinobacteriota	c__Coriobacteriia	o__Coriobacteriales	f__Eggerthellaceae	g__uncultured_f__Eggerthellaceae
p__Bacteroidota.c__Bacteroidia.o__Bacteroidales.f__Muribaculaceae.g__CAG_873	2.8025	DF_G109	2.3943	0.0371889711634	p__Bacteroidota	c__Bacteroidia	o__Bacteroidales	f__Muribaculaceae	g__CAG_873
p__Firmicutes.c__Clostridia.o__Lachnospirales.f__Lachnospiraceae.g__Moryella	2.9206	DF_G109	2.38935	0.0010697706742	p__Firmicutes	c__Clostridia	o__Lachnospirales	f__Lachnospiraceae	g__Moryella
p__Actinobacteriota.c__Coriobacteriia.o__Coriobacteriales.f__Atopobiaceae.g__uncultured_f__Atopobiaceae	3.00321	DF_G109	2.29789	4.1025792608000003E-2	p__Actinobacteriota	c__Coriobacteriia	o__Coriobacteriales	f__Atopobiaceae	g__uncultured_f__Atopobiaceae
p__Firmicutes.c__Clostridia.o__Lachnospirales.f__Lachnospiraceae.g__Lachnospiraceae_NK4B4_group	2.88017	DF_G109	2.28955	0.00517543642708	p__Firmicutes	c__Clostridia	o__Lachnospirales	f__Lachnospiraceae	g__Lachnospiraceae_NK4B4_group
p__Firmicutes.c__Clostridia.o__Lachnospirales.f__Lachnospiraceae.g__Lachnospiraceae_FCS020_group	2.91084	DF_G109	2.26981	0.0246912689747	p__Firmicutes	c__Clostridia	o__Lachnospirales	f__Lachnospiraceae	g__Lachnospiraceae_FCS020_group
p__Firmicutes.c__Clostridia.o__Lachnospirales.f__Lachnospiraceae.g__Agathobacter	2.28561	DF_G109	2.24276	0.0358548334179	p__Firmicutes	c__Clostridia	o__Lachnospirales	f__Lachnospiraceae	g__Agathobacter
p__Firmicutes.c__Clostridia.o__uncultured_c__Clostridia.f__uncultured_o__uncultured_c__Clostridia.g__uncultured_f__uncultured_o__uncultured_c__Clostridia	2.76273	DF_G109	2.20158	0.00508924906846	p__Firmicutes	c__Clostridia	o__uncultured_c__Clostridia	f__uncultured_o__uncultured_c__Clostridia	g__uncultured_f__uncultured_o__uncultured_c__Clostridia
p__Firmicutes.c__Bacilli.o__Erysipelotrichales.f__Erysipelatoclostridiaceae.g__Erysipelotrichaceae_UCG_003	2.59547	DF_G109	2.14577	0.0238893492722	p__Firmicutes	c__Bacilli	o__Erysipelotrichales	f__Erysipelatoclostridiaceae	g__Erysipelotrichaceae_UCG_003
p__Firmicutes.c__Clostridia.o__Lachnospirales.f__Lachnospiraceae.g__Frisingicoccus	2.72978	DF_G109	2.10901	3.0867301611E-2	p__Firmicutes	c__Clostridia	o__Lachnospirales	f__Lachnospiraceae	g__Frisingicoccus
p__Firmicutes.c__Clostridia.o__Lachnospirales.f__Lachnospiraceae.g__XBB1006	2.39542	DF_G109	2.04473	0.0339247816834	p__Firmicutes	c__Clostridia	o__Lachnospirales	f__Lachnospiraceae	g__XBB1006
p__Firmicutes.c__Clostridia.o__Peptococcales.f__Peptococcaceae.g__Peptococcus	2.51571	DF_G109	2.03947	0.00619486872931	p__Firmicutes	c__Clostridia	o__Peptococcales	f__Peptococcaceae	g__Peptococcus
p__Firmicutes.c__Clostridia.o__Lachnospirales.f__Lachnospiraceae.g__Lachnospiraceae_UCG_010	2.30878	DF_G109	2.01476	5.73649841656e-05	p__Firmicutes	c__Clostridia	o__Lachnospirales	f__Lachnospiraceae	g__Lachnospiraceae_UCG_010

## Sheet: Table_S5
Table_S5_Results of linear mixed-effects model analysis at the family level
family	treat_p	time_p	interaction_p
f__Akkermansiaceae	0.0298232	0.00115793	0.523703
f__Anaerovoracaceae	0.000744868	0.0255415	0.00612659
f__Atopobiaceae	0.0397332	0.00859502	0.191682
f__Bacillaceae	0.0478502	0.0129376	0.0727045
f__Butyricicoccaceae	0.0451997	0.034586	0.150192
f__Eggerthellaceae	0.000270145	0.00268709	0.448817
f__Eubacterium_coprostanoligenes_group	7.8567e-07	0.00283447	0.0598041
f__Oscillospiraceae	0.000119545	1.55645e-05	0.0533342
f__Peptococcaceae	0.00314262	0.000270999	0.639581
f__Spirochaetaceae	5.38423e-05	0.0168517	0.014739
f__Streptococcaceae	0.0011876	0.0105226	0.00483956
f__un_o__Bacteroidales	0.0024925	2.57295e-09	0.160663
f__un_o__Coriobacteriales	8.32722e-08	1.93789e-16	0.00607681

## Sheet: Table_S6
Table_S6-Family-level LEfSe analysis of sow gut microbiota across gestational stages
tax	abun	group	lda	pvalue	phylum	class	order	family
p__Firmicutes.c__Clostridia.o__Clostridiales.f__Clostridiaceae	4.8301	CON_G30	4.06392	0.0288187332503	p__Firmicutes	c__Clostridia	o__Clostridiales	f__Clostridiaceae
p__Spirochaetota.c__Spirochaetia.o__Spirochaetales.f__Spirochaetaceae	4.7725	CON_G30	4.02207	0.0302111166522	p__Spirochaetota	c__Spirochaetia	o__Spirochaetales	f__Spirochaetaceae
p__Patescibacteria.c__Saccharimonadia.o__Saccharimonadales.f__Saccharimonadaceae	2.88618	CON_G30	2.49266	0.000785058895133	p__Patescibacteria	c__Saccharimonadia	o__Saccharimonadales	f__Saccharimonadaceae
p__Firmicutes.c__Clostridia.o__Peptostreptococcales_Tissierellales.f__Anaerovoracaceae	4.33895	DF_G30	3.5225	0.0316924452477	p__Firmicutes	c__Clostridia	o__Peptostreptococcales_Tissierellales	f__Anaerovoracaceae
p__Firmicutes.c__Clostridia.o__Oscillospirales.f__Butyricicoccaceae	3.80394	DF_G30	3.14098	0.00469588848189	p__Firmicutes	c__Clostridia	o__Oscillospirales	f__Butyricicoccaceae
p__Actinobacteriota.c__Coriobacteriia.o__Coriobacteriales.f__Eggerthellaceae	3.2868	DF_G30	2.47523	0.0397709719032	p__Actinobacteriota	c__Coriobacteriia	o__Coriobacteriales	f__Eggerthellaceae

## Sheet: Table_S7
Table_S7-MCC-based ranking of key microbial genera in co-occurrence networks at G30 d and G109 d
CON_G30												CON_G109												DF_G30												DF_G109
node_name	MCC	Degree	EPC	BottleNeck	EcCentricity	Closeness	Radiality	Betweenness	Stress	ClusteringCoefficient		node_name	MCC	Degree	EPC	BottleNeck	EcCentricity	Closeness	Radiality	Betweenness	Stress	ClusteringCoefficient		node_name	MCC	Degree	EPC	BottleNeck	EcCentricity	Closeness	Radiality	Betweenness	Stress	ClusteringCoefficient		node_name	MCC	Degree	EPC	BottleNeck	EcCentricity	Closeness	Radiality	Betweenness	Stress	ClusteringCoefficient
g__Christensenellaceae_R-7_group	120	16	34.075	22	0.16863	57.9667	6.26425	2214.62	7484	0.21667		g__Prevotella_9	42	15	78.188	10	0.15315	59.9333	6.79319	2302.98	7844	0.19048		g__Lachnospiraceae_FCS020_group	76	13	34.573	1	0.16463	52.1667	6.02942	319.042	2156	0.37179		g__Succinivibrio	828	19	24.401	1	0.18333	65.2667	5.2201	318.256	2556	0.40936
g__Prevotellaceae_UCG-003	106	9	30.033	1	0.14052	47.8833	5.81633	143.112	644	0.52778		g__norank_f__p-251-o5	38	10	72.052	4	0.13127	46.5214	5.95596	402.132	1598	0.31111		g__Bacteroides	56	13	33.661	14	0.16463	50.9167	5.96083	723.996	3082	0.25641		g__norank_f__Eubacterium_coprostanoligenes_group	683	27	25.924	22	0.22917	71.9167	5.41603	2658.97	11594	0.21652
g__norank_f__norank_o__Gastranaerophilales	102	14	32.814	12	0.16863	54.6	6.11933	1875.1	5294	0.24176		g__Oribacterium	34	9	70.6	3	0.13127	45.8119	5.94234	743.053	2742	0.30556		g__un_f__Prevotellaceae	56	13	33.253	4	0.16463	51.1333	5.95397	809.922	4380	0.23077		g__Prevotella	652	25	25.617	1	0.18333	68.95	5.31107	859.837	5138	0.26667
g__NK4A214_group	85	9	29.716	3	0.14052	49.1	5.8822	572.252	1900	0.44444		g__Christensenellaceae_R-7_group	32	11	77.2	12	0.15315	53.6167	6.50731	813.832	3508	0.27273		g__Holdemanella	53	15	34.916	5	0.16463	54.1167	6.09116	1007.66	4808	0.20952		g__norank_f__Bacteroidales_RF16_group	592	24	26.118	3	0.18333	67.7167	5.24809	765.623	4424	0.26812
g__Prevotella_9	70	10	30.561	1	0.14052	50.7167	5.96783	452.721	1680	0.4		g__Quinella	28	11	71.944	5	0.13127	49.4429	6.16016	959.845	3302	0.2		g__un_o__Oscillospirales	48	14	33.462	2	0.16463	53.25	6.07058	1000.53	4406	0.24176		g__un_f__Prevotellaceae	456	23	24.673	2	0.18333	68.1	5.29008	981.114	5300	0.26877
g__UCG-005	60	9	28.961	5	0.14052	48.85	5.86903	784.819	2356	0.36111		g__NK4A214_group	19	10	76.859	9	0.15315	54.95	6.60941	1100.75	4456	0.2		g__un_f__Oscillospiraceae	47	16	34.522	22	0.13719	54.9167	6.09802	1947.54	7444	0.175		g__Phascolarctobacterium	416	21	23.634	6	0.18333	65.45	5.20611	791.756	4292	0.25238
g__un_f__Atopobiaceae	44	7	27.961	1	0.14052	47.05	5.81633	103.258	476	0.57143		g__Mitsuokella	18	9	76.042	1	0.15315	50.9	6.37117	457.418	2066	0.22222		g__Lachnospiraceae_NK4A136_group	45	15	34.342	14	0.16463	54	6.07744	1346.74	6030	0.19048		g__UCG-004	404	16	22.696	1	0.18333	62.4333	5.12913	131.459	1274	0.425
g__Roseburia	25	5	23.134	2	0.14052	42.4333	5.56602	254	742	0.6		g__norank_f__Eubacterium_coprostanoligenes_group	18	11	76.051	10	0.15315	55.0833	6.5958	1659.02	5350	0.14545		g__un_f__Lachnospiraceae	38	14	33.67	4	0.16463	52.2667	5.99512	1249.24	5374	0.1978		g__UCG-009	384	14	22.146	2	0.18333	60.6	5.06616	100.296	1032	0.45055
g__Prevotellaceae_NK3B31_group	24	9	27.802	2	0.14052	47.5333	5.80316	564.233	1784	0.30556		g__un_o__Oscillospirales	18	9	74.687	1	0.13127	52.8595	6.50731	1032.74	3662	0.19444		g__UCG-005	34	10	31.893	1	0.16463	48.85	5.89223	319.598	2016	0.31111		g__un_f__Paludibacteraceae	375	20	23.885	2	0.22917	66.1667	5.26908	394.32	2684	0.31579
g__UCG-002	18	8	26.796	6	0.16863	48.15	5.86244	667.998	2034	0.25		g__Treponema	17	10	71.823	5	0.18378	50.95	6.37798	1067.78	3004	0.17778		g__Rikenellaceae_RC9_gut_group	29	11	31.368	6	0.16463	49.7833	5.92653	549.9	2144	0.2		g__Prevotellaceae_UCG-003	298	19	23.363	10	0.18333	65.65	5.24809	857.539	4706	0.30409
g__dgA-11_gut_group	18	12	29.753	17	0.16863	54.65	6.14568	1992.28	5886	0.09091		g__Megasphaera	17	7	67.709	9	0.11486	45.2774	5.93554	516.337	1970	0.33333		g__norank_f__UCG-010	28	11	29.58	9	0.13719	48.9167	5.85794	775.437	3344	0.21818		g__Sphaerochaeta	276	21	25.303	2	0.22917	67.4167	5.31107	729.261	4804	0.27143
g__Faecalibacterium	16	7	24.671	3	0.14052	44.6333	5.65824	432.193	1464	0.28571		g__Anaerovibrio	16	9	74.531	12	0.15315	52.1333	6.46647	786.092	3360	0.19444		g__Ruminococcus	27	11	31.782	2	0.16463	51.55	6.04314	1114.19	4068	0.23636		g__un_o__Bacteroidales	234	20	23.343	1	0.18333	66.0333	5.25509	666.386	4056	0.26316
g__Oribacterium	16	10	26.852	6	0.14052	51.2167	5.97442	1125.08	4046	0.15556		g__Sphaerochaeta	16	9	69.095	3	0.15315	48.2833	6.17377	756.889	2230	0.22222		g__Sphaerochaeta	27	10	31.87	5	0.16463	48.4667	5.87166	682.806	3146	0.26667		g__un_f__Anaerovoracaceae	233	17	22.836	2	0.18333	62.55	5.10814	427.035	2710	0.30882
g__Family_XIII_AD3011_group	16	12	29.881	34	0.16863	55.8667	6.21814	1956.34	5924	0.10606		g__UCG-005	16	8	70.473	3	0.13127	47.8262	6.18739	483.067	1532	0.25		g__Solobacterium	25	10	30.626	2	0.16463	49.4333	5.93339	512.88	2192	0.24444		g__dgA-11_gut_group	226	27	25.402	23	0.22917	70.25	5.33906	1527.07	7576	0.17094
g__Terrisporobacter	14	7	15.621	1	0.14052	43.0333	5.54626	400.508	1094	0.28571		g__Oscillibacter	15	10	77.034	4	0.15315	55.8333	6.66386	1371.04	4666	0.13333		g__Faecalibacterium	25	6	26.929	1	0.16463	44.1	5.67273	16.5187	140	0.53333		g__Treponema	196	17	22.729	1	0.18333	61.5667	5.08015	275.158	2018	0.28676
g__norank_f__Bacteroidales_RF16_group	13	7	25.469	4	0.14052	49.3333	5.981	524.516	1808	0.28571		g__Bacteroides	15	7	67.533	5	0.13127	46.0952	6.05806	640.96	2060	0.2381		g__Prevotellaceae_UCG-004	22	10	31.548	9	0.13719	49.25	5.88537	527.397	2110	0.17778		g__Moryella	194	21	23.701	11	0.18333	66.1167	5.2341	730.121	4162	0.2381
g__UCG-004	12	8	23.057	5	0.14052	47.1167	5.78998	628.48	2198	0.17857		g__un_f__Prevotellaceae	15	7	68.282	1	0.15315	47.4167	6.19419	758.498	2536	0.2381		g__Prevotellaceae_NK3B31_group	20	8	27.584	5	0.13719	45.5333	5.73447	693.374	2718	0.32143		g__un_o__Coriobacteriales	190	15	20.175	2	0.18333	60.9	5.08715	829.294	4478	0.28571
g__un_f__Prevotellaceae	11	7	22.86	3	0.14052	46.2167	5.78998	593.48	2058	0.2381		g__un_f__Eggerthellaceae	14	8	73.672	3	0.15315	52.4833	6.52773	946.785	3074	0.25		g__Anaerovibrio	17	8	28.693	7	0.16463	48.15	5.88537	273.466	1362	0.28571		g__Parabacteroides	182	19	22.747	8	0.18333	63.5333	5.13613	491.896	2992	0.27485
g__Marvinbryantia	11	6	14.635	3	0.12045	40.819	5.375	426.48	954	0.33333		g__UCG-002	14	10	76.87	10	0.15315	54.9167	6.6026	1232.9	4612	0.13333		g__un_c__Clostridia	17	9	28.709	9	0.16463	49.85	5.97455	1504.82	3928	0.22222		g__UCG-005	166	18	22.349	1	0.18333	62.8167	5.12214	440.745	2644	0.27451
g__un_f__Ruminococcaceae	11	8	21.181	5	0.14052	47.1333	5.75705	950.099	2858	0.14286		g__Solobacterium	13	7	73.936	2	0.15315	49.9	6.37117	228.603	1212	0.28571		g__norank_f__Eubacterium_coprostanoligenes_group	16	10	26.125	8	0.13719	46.4167	5.73447	644.873	2784	0.15556		g__Lachnospiraceae_XPB1014_group	155	17	20.649	4	0.18333	63.6833	5.17112	1010.88	5088	0.22059
g__un_f__Peptococcaceae	11	8	24.168	4	0.14052	47.8833	5.84926	608.715	2290	0.14286		g__Prevotellaceae_UCG-001	12	7	66.695	1	0.15315	45.9667	6.07167	436.899	1368	0.28571		g__un_o__Bacteroidales	15	8	28.831	4	0.13719	47.5333	5.84422	586.565	2216	0.25		g__Anaerovibrio	145	14	19.772	8	0.18333	61.3667	5.12913	581.399	3352	0.34066
g__Turicibacter	11	7	14.802	5	0.12045	42.2929	5.4277	889.509	1880	0.2381		g__norank_f__norank_o__RF39	12	6	64.688	1	0.13127	41.181	5.61562	151.414	728	0.4		g__Prevotellaceae_UCG-001	15	10	30.986	3	0.16463	49.3833	5.94025	733.394	2870	0.13333		g__Fibrobacter	129	16	21.979	6	0.18333	62.4	5.13613	645.41	3358	0.33333
g__Desulfovibrio	10	7	23.801	6	0.14052	49.2333	5.96124	623.012	1906	0.19048		g__norank_f__norank_o__Gastranaerophilales	12	8	70.453	6	0.15315	48.75	6.24184	807.012	2562	0.17857		g__Synergistes	13	7	24.3	2	0.13719	46.2333	5.7962	386.165	1444	0.28571		g__Monoglobus	121	15	20.229	2	0.18333	61.0167	5.08015	385.741	2006	0.29524
g__Sphaerochaeta	10	7	25.838	2	0.14052	48.5833	5.91513	617.005	1874	0.19048		g__un_c__Bacilli	11	7	66.603	3	0.15315	48.5333	6.26226	905.998	2806	0.2381		g__un_f__Butyricicoccaceae	13	8	29.01	3	0.13719	47.1333	5.8305	498.599	2036	0.21429		g__Oscillospira	117	12	20.223	2	0.18333	59.0167	5.03117	114.648	780	0.40909
g__Treponema	10	8	22.9	7	0.14052	48.25	5.87561	1811.68	4642	0.14286		g__Lachnoclostridium	11	6	67.369	2	0.13127	44.0191	5.96276	135.456	470	0.33333		g__norank_f__p-251-o5	12	8	26.352	4	0.13719	46.4167	5.76876	634.513	2772	0.21429		g__un_f__Erysipelotrichaceae	111	17	20.064	2	0.18333	63.3167	5.15712	857.967	4742	0.21324
g__Alloprevotella	10	8	28.368	13	0.16863	51.7	6.09957	1013.99	3358	0.14286		g__Eubacterium_siraeum_group	11	7	69.385	4	0.15315	47.05	6.19419	433.635	1934	0.2381		g__Sarcina	11	7	17.782	5	0.11759	41.1929	5.41893	413.199	1356	0.2381		g__norank_f__norank_o__Gastranaerophilales	105	14	19.309	7	0.18333	61.2333	5.11514	460.549	2540	0.26374
g__norank_f__norank_o__Clostridia_UCG-014	10	8	23.762	5	0.12045	46.0191	5.69118	587.893	2096	0.14286		g__Prevotella_7	11	9	69.693	6	0.15315	50.3	6.35756	1067.12	3140	0.13889		g__Blautia	11	6	26.179	1	0.13719	43.2167	5.60414	127.885	422	0.33333		g__Quinella	76	14	21.319	2	0.18333	60.2667	5.07316	258.14	1706	0.32967
g__Eubacterium_hallii_group	10	7	14.692	5	0.12045	42.5762	5.47381	848.239	1902	0.14286		g__Monoglobus	10	7	66.145	3	0.15315	45.4167	6.01041	426.374	1510	0.2381		g__un_f__Erysipelotrichaceae	11	6	25.014	4	0.13719	44.75	5.72761	431.498	1618	0.33333		g__Catenisphaera	72	10	16.502	5	0.18333	57.3833	4.98919	163.904	1172	0.4
g__Catenibacterium	9	6	18.461	4	0.14052	44.15	5.61872	421.017	1208	0.26667		g__Lachnospiraceae_XPB1014_group	10	6	66.662	3	0.13127	47.1262	6.20781	719.101	2382	0.26667		g__norank_f__norank_o__Clostridia_vadinBB60_group	11	8	21.716	10	0.13719	46.5167	5.80992	1028.45	2984	0.14286		g__un_f__Oscillospiraceae	62	12	18.779	1	0.18333	58.3	4.98219	61.569	526	0.37879
g__un_f__Paludibacteraceae	8	6	23.911	2	0.14052	47.3	5.85585	397.268	1302	0.2		g__un_f__Oscillospiraceae	10	9	73.637	3	0.15315	52.9833	6.53453	1078.94	3942	0.08333		g__Limosilactobacillus	10	6	25.126	1	0.13719	44.9167	5.72075	164.951	1212	0.33333		g__Alloprevotella	62	9	14.498	3	0.18333	56.3833	4.9542	162.495	794	0.41667
g__Coprococcus	8	6	18.78	2	0.12045	42.5857	5.49357	395.873	1438	0.2		g__Prevotellaceae_UCG-003	10	10	73.446	18	0.13127	52.7929	6.44605	1690.04	5648	0.02222		g__Candidatus_Soleaferrea	10	6	20.878	8	0.13719	42.9	5.59728	762.634	2880	0.26667		g__Rikenellaceae_RC9_gut_group	59	12	19.52	5	0.18333	59.2	5.05916	403.671	2542	0.31818
g__Eubacterium_ruminantium_group	8	5	19.759	5	0.14052	44.3167	5.71094	717.725	1862	0.3		g__Cellulosilyticum	9	7	61.722	6	0.15315	46.8	6.17377	779.352	2308	0.14286		g__Collinsella	9	6	22.146	4	0.13719	43.95	5.65215	156.518	718	0.26667		g__un_f__Lachnospiraceae	53	11	16.77	2	0.18333	57.2167	4.9542	333.894	1748	0.34545
g__Romboutsia	8	7	19.226	14	0.14052	46.4167	5.79657	1113.12	2974	0.14286		g__un_f__Erysipelotrichaceae	9	7	63.218	2	0.13127	43.9595	5.9015	550.174	1720	0.14286		g__Monoglobus	9	7	25.412	4	0.13719	44.8333	5.70017	608.009	2266	0.14286		g__norank_f__norank_o__Clostridia_vadinBB60_group	47	10	17.886	2	0.18333	56.4333	4.93321	294.074	1448	0.35556
g__Lactobacillus	8	8	22.457	10	0.14052	49.4667	5.94148	1203.74	3376	0.07143		g__Rikenellaceae_RC9_gut_group	9	8	65.139	11	0.15315	50.6	6.41882	1234.88	3158	0.07143		g__un_f__Anaerovoracaceae	7	5	14.218	1	0.13719	40.3	5.46695	275.383	958	0.3		g__Mitsuokella	43	10	16.885	3	0.18333	58.7667	5.05916	370.252	1806	0.33333
g__un_o__Bacteroidales	7	5	17.238	2	0.12045	39.9524	5.34206	341.052	1064	0.3		g__Incertae_Sedis_f__Ruminococcaceae	8	8	63.575	6	0.15315	48.9333	6.28268	1039.79	2774	0.03571		g__Catenibacterium	7	6	23.073	1	0.13719	43.4333	5.62472	296.243	1268	0.13333		g__norank_f__p-2534-18B5_gut_group	40	8	14.307	1	0.15278	54.4333	4.87723	77.8152	466	0.46429
g__norank_f__Eubacterium_coprostanoligenes_group	7	6	18.436	6	0.14052	46.9333	5.86903	900.868	2282	0.13333		g__un_f__Peptococcaceae	7	6	66.589	8	0.18378	51.7333	6.54815	1311.7	3544	0.2		g__un_k__Bacteria	7	6	11.241	4	0.13719	38.3167	5.27489	711.005	1554	0.13333		g__Bacteroides	28	13	16.713	5	0.18333	58.5167	4.98919	430.033	2274	0.16667
g__Blautia	7	6	20.152	6	0.14052	47.3667	5.89537	825.137	2188	0.2		g__norank_f__F082	7	7	67.606	9	0.15315	49.6833	6.35756	1098.68	3302	0.09524		g__Lactobacillus	6	5	18.328	5	0.13719	41.9167	5.56984	865.431	3450	0.3		g__Eubacterium_ruminantium_group	23	9	12.752	5	0.18333	53.8	4.80725	170.75	1028	0.27778
g__Clostridium_sensu_stricto_1	6	4	11.657	2	0.12045	37.2429	5.19056	108.001	356	0.5		g__norank_f__norank_o__WCHB1-41	7	7	69.784	6	0.15315	51.2833	6.48689	1136.08	4526	0.09524		g__Olsenella	6	5	15.913	3	0.13719	40.2667	5.39836	242.867	574	0.3		g__norank_f__F082	22	7	14.081	1	0.18333	53.2667	4.83524	20.8609	188	0.47619
g__norank_f__Ruminococcaceae	6	5	14.846	3	0.14052	41.3	5.45404	344.577	992	0.2		g__un_f__Paludibacteraceae	7	7	51.711	6	0.15315	45.1333	6.04444	1483.1	3912	0.04762		g__NK4A214_group	6	5	15.707	4	0.11759	41.5429	5.52183	543.016	1666	0.2		g__Colidextribacter	21	10	13.348	3	0.18333	55.8	4.91921	467.735	2536	0.22222
g__un_f__Lachnospiraceae	6	6	13.574	6	0.12045	43.0095	5.5792	974.515	2282	0.06667		g__Candidatus_Saccharimonas	6	4	54.903	2	0.13127	40.5429	5.79259	94.4836	638	0.5		g__Methylobacterium-Methylorubrum	6	3	18.11	1	0.13719	40.3333	5.50811	0	0	1		g__Pyramidobacter	21	8	12.383	2	0.18333	55.0167	4.90522	337.737	1396	0.32143
g__Lachnospira	6	6	16.603	4	0.12045	41.8786	5.39476	691.961	2112	0.13333		g__norank_f__Bacteroidales_RF16_group	6	4	55.522	1	0.13127	40.5429	5.79259	94.4836	638	0.5		g__Treponema	6	6	19.876	4	0.13719	44.4167	5.70703	527.1	2150	0.06667		g__Prevotellaceae_NK3B31_group	19	7	13.295	2	0.18333	54.9333	4.92621	103.441	526	0.38095
g__norank_f__Muribaculaceae	6	6	18.311	4	0.14052	44.9167	5.74387	570.824	1422	0.06667		g__norank_f__norank_o__Clostridia_UCG-014	6	4	53.744	1	0.13127	38.9691	5.56797	49.2828	180	0.5		g__Terrisporobacter	6	6	14.688	6	0.11759	41.5262	5.50125	662.813	1986	0.13333		g__Oribacterium	19	9	15.051	4	0.18333	56.9	4.99618	704.03	3008	0.22222
g__norank_f__p-251-o5	6	6	9.989	3	0.12045	38.0286	5.072	438.423	938	0.13333		g__Lactobacillus	6	5	60.37	3	0.15315	45.45	6.13293	417.403	1314	0.3		g__Prevotella_9	5	4	16.499	2	0.13719	40.1667	5.47381	104.638	360	0.33333		g__un_f__Peptococcaceae	18	8	15.396	1	0.18333	56.1333	4.9612	42.642	360	0.32143
g__un_f__Rikenellaceae	6	6	19.732	3	0.12045	45.0357	5.66483	570.748	1534	0		g__norank_f__norank_o__norank_c__norank_p__WPS-2	6	5	60.07	4	0.15315	46.7167	6.25546	361.399	1022	0.2		g__Eubacterium_oxidoreducens_group	5	4	11.49	2	0.13719	37.3167	5.26117	241.005	540	0.33333		g__un_f__Eggerthellaceae	15	7	11.257	1	0.18333	52.65	4.81425	183.549	642	0.33333
g__un_f__Butyricicoccaceae	6	6	19.421	3	0.14052	45.0333	5.71752	546.788	1674	0		g__un_k__Bacteria	6	6	60.64	5	0.13127	46.6095	6.17377	773.271	2048	0.06667		g__Prevotella_7	5	4	17.845	1	0.11759	40.0095	5.43951	71.3301	204	0.33333		g__Helicobacter	14	5	11.172	1	0.18333	52.8	4.83524	29.4183	288	0.6
g__un_f__Oscillospiraceae	5	5	14.137	4	0.14052	43.5	5.61872	861.227	1932	0.1		g__norank_f__UCG-010	6	6	57.926	7	0.15315	45.5167	6.09209	795.87	2384	0		g__Oscillibacter	5	5	8.736	3	0.13719	36.0667	5.07596	451.277	1128	0.1		g__Candidatus_Soleaferrea	12	8	7.94	5	0.18333	52.2833	4.79326	400.303	1516	0.17857
g__Paludicola	5	5	17.558	2	0.14052	42.9833	5.58578	609.875	1652	0.1		g__Catenisphaera	5	4	50.025	2	0.13127	39.8452	5.6973	133.301	410	0.33333		g__Prevotellaceae_UCG-003	5	5	14.613	6	0.11759	39.1429	5.31604	796.442	2834	0.1		g__un_o__Rhodospirillales	10	5	9.208	1	0.18333	48.6833	4.59033	11.8215	66	0.5
g__Bacteroides	5	5	17.236	6	0.14052	44.1	5.72411	545.948	1404	0.1		g__Clostridium_sensu_stricto_13	5	4	53.052	1	0.15315	43.0833	5.9968	216.988	564	0.33333		g__Cellulosilyticum	5	5	16.804	7	0.13719	40.65	5.45323	826.828	3292	0.1		g__un_f__Selenomonadaceae	10	5	10.638	1	0.18333	49.8167	4.6673	18.1214	142	0.5
g__un_k__Bacteria	5	5	13.671	2	0.14052	39.9	5.34865	500.576	1254	0.1		g__Lachnospiraceae_NK4A136_group	5	4	55.014	2	0.13127	42.4595	5.95596	117.421	370	0.33333		g__Clostridium_sensu_stricto_1	5	5	7.258	3	0.11759	36.0429	5.09654	476.863	1028	0.1		g__norank_f__Ruminococcaceae	10	8	9.811	2	0.18333	53.3	4.82125	401.79	2034	0.14286
g__Lachnospiraceae_NK4A136_group	5	5	10.294	3	0.12045	39.6595	5.32889	483.492	1124	0.1		g__Prevotellaceae_NK3B31_group	5	5	60.382	4	0.18378	46.9	6.27588	564.337	1576	0.1		g__un_f__Atopobiaceae	5	5	15.172	2	0.13719	39.1333	5.37778	355.296	1098	0.1		g__un_f__Butyricicoccaceae	10	9	10.899	6	0.18333	54.6667	4.84924	592.619	2702	0.11111
g__Quinella	5	5	9.168	3	0.12045	37.3262	5.12469	392.619	874	0.2		g__Subdoligranulum	5	5	57.702	4	0.13127	43.6762	5.97638	641.101	2548	0.1		g__Streptococcus	5	5	14.739	1	0.11759	39.7191	5.37778	402.265	960	0.2		g__Prevotellaceae_UCG-001	10	8	7.397	7	0.18333	52.2	4.75127	958.277	4404	0.14286
g__Prevotella	5	5	11.43	3	0.12045	39.7286	5.32889	336.402	772	0.1		g__Catenibacterium	5	5	54.651	3	0.11486	40.2131	5.57477	181.699	538	0.1		g__un_o__Coriobacteriales	5	5	12.49	3	0.13719	39.2667	5.37092	488.201	1458	0		g__Coprococcus	9	5	9.056	1	0.18333	48.3167	4.59033	38.5038	194	0.4
g__Lachnospiraceae_XPB1014_group	5	5	15.099	4	0.14052	43.2167	5.60555	559.483	1474	0		g__un_f__Lachnospiraceae	5	5	63.484	2	0.15315	44.2833	6.06486	269.454	1048	0.1		g__Lachnospiraceae_AC2044_group	5	5	9.266	5	0.11759	35.8524	5.06224	797.495	2788	0		g__Olsenella	9	5	10.418	2	0.18333	51.0167	4.73728	299.532	1224	0.4
g__un_f__Erysipelotrichaceae	4	4	10.84	3	0.14052	39.2333	5.375	318.514	702	0.16667		g__Eubacterium_oxidoreducens_group	5	5	58.231	1	0.15315	44.6833	6.09209	349.397	980	0.2		g__UCG-009	4	3	14.023	1	0.11759	37.0191	5.24059	2.93378	20	0.66667		g__Candidatus_Saccharimonas	8	5	4.407	2	0.18333	45.65	4.47837	75.9271	270	0.4
g__Subdoligranulum	4	4	14.584	1	0.14052	42.0833	5.59896	290.824	664	0.16667		g__un_c__Clostridia	5	5	55.973	4	0.13127	43.6929	5.97638	891.158	2666	0.1		g__norank_f__Muribaculaceae	4	4	10.934	3	0.11759	36.5357	5.15828	313.279	1064	0.16667		g__Christensenellaceae_R-7_group	8	5	7.541	2	0.15278	47.9833	4.56934	68.6078	538	0.4
g__norank_f__norank_o__Bradymonadales	4	4	14.049	2	0.14052	42.2833	5.61872	265.578	740	0.16667		g__un_f__Ruminococcaceae	5	5	60.685	2	0.13127	44.319	5.9968	348.857	1184	0.1		g__Eubacterium_ruminantium_group	4	4	14.927	3	0.16463	42.3333	5.65215	269.639	708	0.16667		g__Ruminococcus	8	6	5.933	1	0.18333	50.6167	4.76527	265.757	906	0.2
g__Ruminococcus	4	4	10.386	1	0.12045	38.6262	5.28278	245.975	626	0.16667		g__Terrisporobacter	5	5	61.159	2	0.15315	44.85	6.05125	524.556	1684	0		g__Fournierella	4	4	19.148	1	0.13719	41.5167	5.55612	116.552	404	0.16667		g__un_f__Rikenellaceae	8	7	8.937	4	0.18333	53.3333	4.83524	697.933	2566	0.09524
g__UCG-008	4	4	15.001	2	0.12045	39.5381	5.32889	179.466	508	0.16667		g__un_f__Atopobiaceae	4	3	46.57	1	0.13127	38.0524	5.55435	23.711	104	0.66667		g__Oscillospira	4	4	14.173	4	0.13719	39.2	5.41207	515.215	1600	0.33333		g__norank_f__norank_o__WCHB1-41	8	7	10.231	4	0.18333	54.7333	4.91221	717.928	2828	0.14286
g__un_f__Christensenellaceae	4	4	16.008	1	0.12045	39.7929	5.39476	149.22	628	0.16667		g__Alloprevotella	4	4	53.356	5	0.11486	40.4107	5.6973	279.7	1264	0.16667		g__un_f__Peptococcaceae	4	4	6.753	4	0.11759	33.6524	4.90448	585.448	2052	0.16667		g__un_o__Burkholderiales	7	5	8.871	1	0.18333	52.3167	4.82824	80.5599	396	0.3
g__Bifidobacterium	4	4	20.565	1	0.14052	44.75	5.78339	131.051	542	0.33333		g__Candidatus_Soleaferrea	4	4	46.204	2	0.13127	37.0476	5.33654	306.396	1238	0.16667		g__norank_f__norank_o__Clostridia_UCG-014	4	4	8.072	6	0.13719	37.7333	5.30232	544.521	1340	0.16667		g__norank_f__UCG-010	7	6	7.114	1	0.18333	51.6833	4.77226	144.849	532	0.2
g__Oscillibacter	4	4	11.957	4	0.14052	39.3667	5.36183	769.093	1914	0		g__Succinivibrio	4	4	45.368	2	0.15315	40.6667	5.78579	263.512	776	0.16667		g__Eubacterium_siraeum_group	4	4	5.979	4	0.11759	34.2619	4.96621	410.058	1094	0.16667		g__un_p__Firmicutes	7	6	9.072	1	0.18333	52.1833	4.81425	257.356	1374	0.13333
g__Eubacterium_saphenum_group	4	4	12.694	4	0.12045	41.1357	5.46722	430.3	1308	0		g__Parabacteroides	4	4	43.745	3	0.13127	39.1191	5.63604	355.62	948	0.16667		g__Megasphaera	4	4	12.093	2	0.13719	38.6333	5.37092	191.147	680	0.16667		g__Eubacterium_nodatum_group	7	7	6.293	5	0.18333	49.7667	4.64631	786.07	3472	0.04762
g__Lachnoclostridium	3	3	11.991	2	0.14052	40.6	5.48698	312.558	806	0.33333		g__Family_XIII_UCG-001	4	4	54.798	1	0.11486	40.1131	5.63604	231.876	634	0.16667		g__Anaerostipes	4	4	12.282	6	0.13719	39.7333	5.43951	317.905	926	0		g__Mailhella	6	3	6.925	1	0.15278	47.4167	4.58333	0	0	1
g__Akkermansia	3	3	13.668	3	0.14052	41.2667	5.5792	263.136	666	0.33333		g__norank_f__Ruminococcaceae	4	4	53.991	2	0.13127	43.6929	6.01722	357.959	996	0.16667		g__Parabacteroides	4	4	12.975	2	0.13719	37.5333	5.27489	280.317	796	0		g__Lachnoclostridium	6	5	8.38	2	0.18333	51.5	4.76527	84.7404	446	0.2
g__Megasphaera	3	3	6.857	1	0.10539	33.6131	4.73606	154.416	248	0.33333		g__un_o__Coriobacteriales	4	4	55.076	1	0.13127	40.2595	5.71772	102.401	508	0.16667		g__Family_XIII_AD3011_group	4	4	7.037	4	0.11759	33.8119	4.92506	537.629	1906	0		g__Prevotella_9	6	5	4.644	2	0.18333	47.2	4.55534	281.672	1078	0.2
g__Intestinibacter	3	3	11.339	1	0.14052	39.0833	5.38159	150.584	364	0.33333		g__Turicibacter	4	4	42.052	1	0.13127	38.2024	5.49309	171.838	436	0.16667		g__Moryella	4	4	9.901	4	0.11759	36.2524	5.13084	299.059	654	0		g__Sarcina	6	6	4.275	5	0.18333	46.55	4.45738	479.243	1506	0.13333
g__un_c__Bacilli	3	3	10.327	1	0.12045	37.5857	5.26961	68.1234	170	0.33333		g__Corynebacterium	4	4	53.117	2	0.13127	42.6929	5.93554	393.943	1442	0.16667		g__Eubacterium_hallii_group	4	4	12.561	2	0.13719	38.8667	5.35034	346.01	1302	0		g__Lachnospiraceae_FCS020_group	6	6	2.725	2	0.18333	42.9833	4.19847	467.588	1692	0.06667
g__Prevotellaceae_UCG-001	3	3	7.433	5	0.12045	35.9762	5.09176	998	2422	0		g__Moryella	4	4	59.519	2	0.13127	45.9595	6.22823	355.054	1416	0		g__Lachnospiraceae_NK4B4_group	4	4	13.384	3	0.13719	38.1167	5.34348	542.795	1700	0		g__Acetitomaculum	5	4	7.415	1	0.18333	46.8333	4.51336	16.2396	126	0.33333
g__norank_f__norank_o__RF39	3	3	3.276	3	0.10539	29.0202	4.28156	506	1218	0		g__Clostridium_sensu_stricto_1	4	4	37.398	2	0.11486	36.2964	5.28889	323.226	1236	0		g__Eubacterium_nodatum_group	3	3	8.096	4	0.11759	34.1881	4.97307	208.069	598	0.33333		g__Faecalibacterium	5	4	3.225	4	0.15278	43.4667	4.29644	288.084	1118	0.33333
g__Enterorhabdus	3	3	8.119	3	0.12045	36.6452	5.14445	449.626	1172	0		g__Prevotella	4	4	53.825	2	0.15315	44.2167	6.09209	241.171	778	0		g__un_c__Bacilli	3	3	7.981	1	0.11759	33.2762	4.9182	40.4872	154	0.33333		g__un_f__Syntrophomonadaceae	5	4	8.393	1	0.18333	49.5333	4.69529	23.8812	110	0.33333
g__Acetitomaculum	3	3	8.341	3	0.12045	37.9357	5.29596	372.53	786	0		g__Prevotellaceae_UCG-004	4	4	55.342	3	0.13127	47.8262	6.35075	578.021	1662	0		g__Turicibacter	3	3	6.969	1	0.10289	34.3845	5.02109	182.851	354	0.33333		g__Romboutsia	5	5	2.746	2	0.15278	43.1667	4.25445	487.051	1234	0.1
g__norank_f__p-2534-18B5_gut_group	3	3	9.406	2	0.12045	36.3548	5.09176	272.077	810	0		g__Frisingicoccus	4	4	56.712	1	0.13127	45.9095	6.19419	462.971	1570	0		g__Romboutsia	3	3	6.591	1	0.10289	33.7012	4.95249	57.0113	136	0.33333		g__Terrisporobacter	5	5	3.59	3	0.15278	44.75	4.38041	633.122	2258	0.1
g__Collinsella	3	3	4.743	2	0.12045	30.8429	4.51869	265.16	584	0		g__Schwartzia	3	3	51.345	1	0.13127	38.3048	5.53393	14.958	80	0.33333		g__un_f__Peptostreptococcaceae	3	3	3.484	2	0.10289	28.7345	4.32829	170.38	366	0.33333		g__Streptococcus	5	5	8.101	2	0.18333	49.6333	4.63931	294.464	1272	0.1
g__Rikenellaceae_RC9_gut_group	3	3	11.625	2	0.14052	40.4667	5.50015	209.52	532	0		g__un_f__Butyricicoccaceae	3	3	52.095	1	0.13127	40.8857	5.81982	62.7046	274	0.33333		g__norank_f__norank_o__RF39	3	3	3.81	2	0.11759	29.3286	4.4106	212.409	628	0.33333		g__UCG-002	5	5	6.336	2	0.15278	48.4167	4.61132	338.767	1362	0.1
g__norank_f__UCG-010	3	3	8.923	1	0.14052	37.0833	5.21691	204.091	466	0		g__Family_XIII_AD3011_group	3	3	38.803	3	0.15315	40.1	5.78579	411.623	1064	0.33333		g__UCG-004	3	3	7.175	2	0.11759	33.4452	4.92506	268.924	956	0		g__Solobacterium	5	5	2.426	2	0.15278	39.8667	3.97455	384.297	1080	0.1
g__un_o__Coriobacteriales	3	3	9.014	1	0.10539	36.4214	5.06541	155.922	304	0		g__Lachnospiraceae_NC2004_group	3	3	45.201	2	0.13127	40.4929	5.88108	93.6756	276	0.33333		g__Alloprevotella	3	3	9.868	3	0.13719	35.6167	5.14456	298.885	1154	0		g__Lactobacillus	5	5	5.237	2	0.18333	50.1333	4.72328	431.674	1608	0.1
g__Eubacterium_siraeum_group	3	3	7.947	2	0.12045	34.4857	4.94684	64.4119	282	0		g__Eubacterium_hallii_group	3	3	51.499	1	0.15315	42.7833	6.01722	297.13	868	0.33333		g__Anaerorhabdus_furcosa_group	3	3	14.501	4	0.13719	39.7333	5.44637	200.077	650	0		g__Prevotella_7	5	5	7.674	1	0.18333	48.35	4.58333	27.5821	184	0.2
g__Candidatus_Saccharimonas	2	2	14.887	1	0.14052	38.2333	5.34206	0	0	1		g__un_f__Christensenellaceae	3	3	49.375	1	0.15315	40.75	5.7994	90.5257	252	0.33333		g__UCG-002	3	3	6.117	2	0.11759	33.9429	5.02109	266.522	734	0		g__Oscillibacter	5	5	7.905	1	0.18333	49.8333	4.6743	58.3763	300	0
g__Lachnospiraceae_UCG-004	2	2	12.883	1	0.12045	35.8262	5.14445	0	0	1		g__un_f__Anaerovoracaceae	3	3	46.521	1	0.13127	40.6262	5.81301	51.1156	166	0.33333		g__Eubacterium_saphenum_group	3	3	13.377	1	0.13719	39.95	5.49439	354.633	1302	0		g__un_o__Oscillospirales	4	4	5.95	1	0.18333	50.6333	4.76527	66.117	280	0.16667
g__Anaerorhabdus_furcosa_group	2	2	9.231	1	0.12045	35.3714	5.06541	0	0	1		g__Fibrobacter	3	3	43.854	1	0.13127	39.3429	5.71772	83.6521	208	0		g__dgA-11_gut_group	3	3	4.645	3	0.10289	30.1393	4.52721	474	1706	0		g__Lachnospiraceae_NK4A136_group	4	4	3.729	1	0.15278	42.0667	4.17748	52.7667	132	0.16667
g__Ruminococcus_gauvreauii_group	2	2	7.101	1	0.12045	33.7476	4.90732	0	0	1		g__Lachnospiraceae_AC2044_group	3	3	33.858	1	0.13127	34.4548	5.14595	46.7366	112	0		g__un_f__Ruminococcaceae	2	2	4.162	1	0.11759	30.6714	4.6987	0	0	1		g__norank_f__Muribaculaceae	4	4	2.784	1	0.15278	41.2333	4.1285	177.041	452	0.16667
g__un_f__Selenomonadaceae	2	2	6.882	1	0.10539	31.7369	4.68995	0	0	1		g__Olsenella	3	3	52.837	5	0.13127	43.0357	5.98318	152.479	536	0		g__norank_f__Ruminococcaceae	2	2	5.023	1	0.11759	30.8119	4.73299	0	0	1		g__NK4A214_group	4	4	4.597	2	0.18333	49.2167	4.70229	369.141	1238	0.16667
g__Fusobacterium	2	2	5.27	1	0.10539	31.0536	4.52528	0	0	1		g__Eubacterium_nodatum_group	3	3	50.914	3	0.15315	42.3167	5.98318	113.13	478	0		g__Lachnospira	2	2	2.283	1	0.10289	25.1238	3.86185	0	0	1		g__Clostridium_sensu_stricto_1	4	4	4.303	5	0.18333	50.3167	4.77926	534.182	1572	0
g__Mogibacterium	2	2	4.252	2	0.12045	32.4643	4.79534	254	506	0		g__un_p__Firmicutes	3	3	19.805	3	0.11486	33.6559	5.09149	534	1562	0		g__norank_f__p-2534-18B5_gut_group	2	2	3.884	1	0.11759	29.9	4.53407	82.7567	112	0		g__Lachnospiraceae_NK4B4_group	4	4	4.368	2	0.15278	46.2833	4.51336	280.292	1062	0
g__Lachnospiraceae_NC2004_group	2	2	4.854	2	0.10539	32.1107	4.75582	254	588	0		g__Campylobacter	3	3	46.929	2	0.13127	39.3595	5.72452	141.967	496	0		g__CAG-873	2	2	2.861	2	0.10289	26.4405	4.10193	238	864	0		g__norank_f__Oscillospiraceae	3	3	3.01	1	0.18333	41.0333	4.17048	67.1378	190	0.33333
g__Eubacterium_oxidoreducens_group	2	2	6.014	2	0.10539	31.3107	4.57138	254	806	0		g__Coprococcus	3	3	46.961	2	0.13127	41.8095	5.94915	371.834	978	0		g__Catenisphaera	2	2	6.717	2	0.11759	32.4929	4.89762	238	698	0		g__Paludicola	3	3	7.922	1	0.18333	48.0167	4.61832	1.12404	12	0.33333
g__norank_f__norank_o__WCHB1-41	2	2	4.058	2	0.12045	30.2476	4.53845	254	620	0		g__Dorea	3	3	49.583	2	0.13127	41.9929	5.91512	145.05	378	0		g__Incertae_Sedis_f__Ruminococcaceae	2	2	6.532	1	0.11759	33.2762	5.00737	28.5217	150	0		g__Lachnospira	3	3	3.927	4	0.15278	44.85	4.44338	343.927	1366	0.33333
g__Selenomonas	2	2	11.523	1	0.14052	40.6167	5.53968	173.171	580	0		g__Escherichia-Shigella	3	3	47.745	1	0.15315	43.15	6.04444	158.776	518	0		g__Christensenellaceae_R-7_group	2	2	9.149	1	0.11759	34.6357	5.13084	5.88182	24	0		g__Anaerovorax	3	3	2.231	3	0.15278	38.6167	3.95356	78.5596	198	0.33333
g__un_o__Oscillospirales	2	2	9.372	2	0.12045	36.0024	5.14445	156.574	434	0		g__Lachnospira	3	3	50.732	1	0.13127	40.7595	5.7994	70.0593	212	0		g__Subdoligranulum	2	2	10.474	1	0.13719	37.0667	5.3229	9.61422	56	0		g__Family_XIII_AD3011_group	3	3	2.41	1	0.15278	40.75	4.14949	88.0174	220	0.33333
g__Incertae_Sedis_f__Ruminococcaceae	2	2	5.914	2	0.12045	34.5548	5.01271	100.824	266	0		g__un_o__Burkholderiales	3	3	22.537	2	0.13127	32.9214	5.01662	272.917	686	0		g__un_f__Eggerthellaceae	2	2	3.551	1	0.10289	29.0155	4.45862	53.8966	100	0		g__un_c__Clostridia	3	3	3.654	3	0.18333	46.3833	4.53435	332.744	1328	0.33333
g__Cloacibacillus	2	2	10.934	1	0.14052	39.6	5.46722	60.8638	244	0		g__Lachnospiraceae_UCG-004	3	3	20.646	2	0.13127	33.3619	5.10511	297.9	654	0		g__Colidextribacter	2	2	7.64	2	0.11759	34.5452	5.0691	136.518	442	0		g__un_k__Bacteria	3	3	1.948	1	0.15278	37.1333	3.8416	30.6494	60	0.33333
g__Monoglobus	2	2	8.392	1	0.14052	36.95	5.30913	43.5482	150	0		g__Roseburia	3	3	31.734	4	0.11486	37.9512	5.5952	400.236	978	0		g__Lachnoclostridium	2	2	3.569	1	0.10289	29.2286	4.54093	11.7024	36	0		g__Frisingicoccus	3	3	1.897	2	0.15278	38.95	3.96756	305.029	1238	0
g__Lachnospiraceae_NK4B4_group	2	2	6.782	1	0.12045	33.6381	4.88756	40.4743	138	0		g__Selenomonas	2	2	36.558	1	0.13127	36.669	5.4999	0	0	1		g__Fibrobacter	2	2	4.195	1	0.11759	30.2143	4.65754	95.7291	292	0		g__Prevotellaceae_UCG-004	3	3	3.776	2	0.15278	43.0833	4.30344	82.1647	212	0
g__Campylobacter	2	2	10.055	2	0.14052	36.15	5.18398	38.1119	100	0		g__Romboutsia	2	2	33.096	1	0.13127	35.5381	5.30931	0	0	1		g__norank_f__Bacteroidales_RF16_group	2	2	6.448	2	0.11759	33.6191	5.02109	109.184	278	0		g__Subdoligranulum	3	3	3.339	1	0.18333	43.4333	4.36641	115.026	470	0
g__norank_f__norank_o__Clostridia_vadinBB60_group	2	2	5.437	1	0.12045	31.6905	4.69654	32.2314	88	0		g__dgA-11_gut_group	2	2	41	1	0.15315	41.4167	5.94915	0	0	1		g__Oxalobacter	2	2	3.481	1	0.10289	28.6881	4.40374	50.8017	112	0		g__un_f__Christensenellaceae	3	3	2.813	1	0.18333	43.8333	4.41539	203.611	650	0
g__Anaerovibrio	2	2	9.59	1	0.14052	36.5167	5.23009	29.5056	80	0		g__Eubacterium_ruminantium_group	2	2	43.485	1	0.15315	38.0667	5.602	0	0	1		g__un_o__Burkholderiales	2	2	3.825	1	0.11759	30.2048	4.6644	89.1246	258	0		g__Ruminococcus_gauvreauii_group	3	3	2.168	1	0.15278	40.0667	4.07952	86.4554	236	0
g__Lachnospiraceae_FCS020_group	2	2	9.91	1	0.12045	37.9024	5.33548	28.3135	90	0		g__norank_f__norank_o__Bradymonadales	2	2	36.181	1	0.13127	34.1143	5.16637	0	0	1		g__Mogibacterium	2	2	9.985	1	0.13719	35.6833	5.19943	11.7133	70	0		g__UCG-007	3	3	7.983	1	0.18333	49.05	4.6883	2.27012	42	0
g__Prevotella_7	2	2	12.733	1	0.14052	40.1	5.49357	27.7263	108	0		g__Hydrogenoanaerobacterium	2	2	40.351	1	0.13127	40.9429	5.87427	138.719	360	0		g__Acetitomaculum	1	1	2.87	1	0.10289	25.7893	4.10879	0	0	0		g__Akkermansia	2	2	5.738	1	0.15278	46.0333	4.52735	0	0	1
g__norank_f__Oscillospiraceae	2	2	8.086	1	0.12045	34.2095	4.99295	25.4478	136	0		g__un_o__Bacteroidales	2	2	20.168	3	0.13127	33.8548	5.15956	532	1404	0		g__Pyramidobacter	1	1	2.8	1	0.11759	27.0929	4.32829	0	0	0		g__Enterorhabdus	2	2	5.039	1	0.15278	43.3333	4.35242	0	0	1
g__Lachnospiraceae_AC2044_group	2	2	11.173	1	0.12045	35.3357	5.05224	24.2667	40	0		g__Akkermansia	2	2	38.342	1	0.15315	39.7167	5.81982	20.3401	70	0		g__Eubacterium_eligens_group	1	1	2.767	1	0.11759	27.0571	4.25969	0	0	0		g__Eubacterium_oxidoreducens_group	2	2	1.511	1	0.15278	35.0167	3.68766	0	0	1
g__un_f__Anaerovoracaceae	2	2	11.237	1	0.12045	37.9548	5.28278	22.2087	68	0		g__Anaerostipes	2	2	28.53	2	0.13127	35.2857	5.32973	33.9811	124	0		g__Anaerovorax	1	1	1.218	1	0.01361	1	0.04082	0	0	0		g__Anaerorhabdus_furcosa_group	2	2	4.15	1	0.15278	42.55	4.32443	1.18182	6	0
g__Succinivibrio	2	2	11.006	1	0.12045	37.9095	5.34865	19.5714	72	0		g__Bacillus	2	2	35.401	3	0.13127	37.9429	5.60881	78.4482	464	0		g__un_f__Desulfovibrionaceae	1	1	1.218	1	0.01361	1	0.04082	0	0	0		g__Lachnospiraceae_AC2044_group	2	2	3.562	1	0.15278	41.8	4.20547	2.22222	12	0
g__Frisingicoccus	2	2	5.828	1	0.12045	33.6214	4.9205	14.881	58	0		g__Collinsella	2	2	38.324	1	0.11486	35.5298	5.2957	15.3927	60	0		g__Bacillus	1	1	2.242	1	0.10289	25.8798	4.10879	0	0	0		g__Blautia	2	2	2.517	1	0.18333	39.3167	4.06552	20.5191	40	0
g__Phascolarctobacterium	2	2	1.463	3	0.01961	2	0.06863	2	2	0		g__Lachnospiraceae_NK4B4_group	2	2	38.092	1	0.13127	37.7024	5.58839	112.863	390	0		g__Roseburia	1	1	3.698	1	0.11759	28.1	4.45862	0	0	0		g__Collinsella	2	2	1.776	1	0.15278	35.6167	3.70865	34.4803	74	0
g__Catenisphaera	2	2	11.571	1	0.12045	35.819	5.11811	1.24848	10	0		g__norank_f__Muribaculaceae	2	2	24.131	2	0.11486	34.8369	5.30931	268	784	0		g__Lachnospiraceae_XPB1014_group	1	1	2.726	1	0.10289	25.3845	4.08135	0	0	0		g__un_f__Atopobiaceae	2	2	2.034	1	0.15278	37.9833	3.96756	74.6534	328	0
g__Colidextribacter	1	1	7.267	1	0.12045	33.8381	5.0193	0	0	0		g__norank_f__norank_o__Clostridia_vadinBB60_group	2	2	26.127	2	0.11486	33.5964	5.04384	268	880	0		g__norank_f__norank_o__norank_c__norank_p__SAR324_cladeMarine_group_B	1	1	1.498	1	0.09146	21.4925	3.28566	0	0	0		g__Eubacterium_hallii_group	2	2	4.283	1	0.15278	43.0833	4.33142	0.56667	4	0
g__Lachnospiraceae_UCG-007	1	1	5.955	1	0.12045	33.2691	4.96002	0	0	0		g__Pyramidobacter	2	2	30.801	2	0.1021	36.1313	5.38418	149.895	352	0		g__norank_f__norank_o__Izemoplasmatales	1	1	1.216	1	0.01361	1	0.04082	0	0	0		g__Turicibacter	2	2	1.63	1	0.15278	36.4333	3.79262	32.6407	80	0
g__Clostridium_sensu_stricto_3	1	1	5.74	1	0.12045	32.5881	4.88097	0	0	0		g__Cloacibacillus	2	2	38.096	1	0.13127	37.7048	5.54755	57.4843	144	0		g__Coprococcus	1	1	7.819	1	0.13719	34.0333	5.12398	0	0	0		g__Oxalobacter	2	2	2.246	2	0.15278	38.65	4.01654	260	918	0
g__Fibrobacter	1	1	7.892	1	0.12045	32.2357	4.82169	0	0	0		g__Holdemanella	2	2	34.433	1	0.13127	36.4095	5.45225	34.1857	78	0		g__Defluviitaleaceae_UCG-011	1	1	3.665	1	0.11759	28.8071	4.53407	0	0	0		g__Lachnospiraceae_UCG-010	1	1	2.671	1	0.15278	38.5667	4.02354	0	0	0
g__Oxalobacter	1	1	5.064	1	0.12045	31.5143	4.74923	0	0	0		g__Eubacterium_saphenum_group	2	2	36.12	1	0.13127	35.5286	5.37057	17.6351	80	0		g__norank_f__Clostridium_methylpentosum_group	1	1	1.97	1	0.09146	23.7075	3.71094	0	0	0		g__CAG-873	1	1	3.121	1	0.15278	40.5	4.17048	0	0	0
g__Porphyromonas	1	1	6.946	1	0.12045	31.2381	4.72947	0	0	0		g__UCG-009	2	2	29.134	3	0.13127	37.3595	5.57477	264.684	600	0		g__Papillibacter	1	1	1.948	1	0.09146	23.7075	3.71094	0	0	0		g__Campylobacter	1	1	4.456	1	0.15278	42.2667	4.29644	0	0	0
g__norank_f__F082	1	1	5.805	1	0.10539	31.1238	4.65702	0	0	0		g__Marvinbryantia	2	2	39.226	1	0.13127	38.6429	5.67688	33.4083	96	0		g__Erysipelotrichaceae_UCG-003	1	1	7.602	1	0.13719	34.0333	5.12398	0	0	0		g__Catenibacterium	1	1	1.445	1	0.13095	32.2095	3.38677	0	0	0
g__Cellulosilyticum	1	1	4.576	1	0.10539	30.9964	4.63725	0	0	0		g__Paludicola	2	2	8.265	2	0.11486	27.4809	4.26106	268	704	0		g__Escherichia-Shigella	1	1	1.212	1	0.01361	1	0.04082	0	0	0		g__Clostridium_sensu_stricto_13	1	1	2.759	1	0.15278	39.8	4.14949	0	0	0
g__un_c__Clostridia	1	1	4.679	1	0.10539	30.9964	4.63725	0	0	0		g__norank_f__p-2534-18B5_gut_group	2	2	30.001	1	0.11486	36.9941	5.56116	92.8828	236	0		g__norank_f__norank_o__WCHB1-41	1	1	3.692	1	0.11759	28.3071	4.45862	0	0	0		g__un_f__Ruminococcaceae	1	1	2.376	1	0.15278	38.0333	3.99555	0	0	0
g__Limosilactobacillus	1	1	4.085	1	0.10539	30.5738	4.63067	0	0	0		g__Phascolarctobacterium	2	2	28.649	1	0.13127	35.8786	5.36376	119.294	288	0		g__Ruminococcus_gauvreauii_group	1	1	1.212	1	0.01361	1	0.04082	0	0	0		g__Corynebacterium	1	1	4.169	1	0.15278	40.4667	4.17748	0	0	0
g__GCA-900066575	1	1	4.599	1	0.10539	30.7893	4.59115	0	0	0		g__Anaerovorax	1	1	17.516	1	0.11486	29.7905	4.72392	0	0	0		g__un_f__Lactobacillaceae	1	1	3.181	1	0.11759	27.9738	4.4449	0	0	0		g__Defluviitaleaceae_UCG-011	1	1	2.945	1	0.15278	38.8833	4.04453	0	0	0
g__norank_f__norank_o__Izemoplasmatales	1	1	3.745	1	0.12045	29.581	4.52528	0	0	0		g__un_f__Rikenellaceae	1	1	18.959	1	0.11486	28.4036	4.42442	0	0	0		g__Lachnospiraceae_ND3007_group	1	1	8.722	1	0.13719	36.05	5.27489	0	0	0		g__Desulfovibrio	1	1	1.213	1	0.13095	29.7214	3.05789	0	0	0
g__un_o__Rhodospirillales	1	1	4.09	1	0.12045	29.7238	4.5121	0	0	0		g__Blautia	1	1	9.511	1	0.1021	26.5619	4.13173	0	0	0		g__norank_f__F082	1	1	2.2	1	0.10289	25.8798	4.10879	0	0	0		g__Incertae_Sedis_f__Ruminococcaceae	1	1	3.697	1	0.18333	44.2	4.42939	0	0	0
g__Olsenella	1	1	5.5	1	0.10539	29.75	4.50551	0	0	0		g__Lachnospiraceae_ND3007_group	1	1	1.348	1	0.01351	1	0.04054	0	0	0		g__Quinella	1	1	2.965	1	0.10289	26.9357	4.24598	0	0	0		g__Sutterella	1	1	3.687	1	0.18333	44.2	4.42939	0	0	0
g__Eubacterium_nodatum_group	1	1	3.727	1	0.10539	29.6012	4.49234	0	0	0		g__Faecalibacterium	1	1	14.318	1	0.1021	27.9992	4.37678	0	0	0		g__Lachnospiraceae_NC2004_group	1	1	3.508	1	0.11759	28.3071	4.45862	0	0	0		g__XBB1006	1	1	3.102	1	0.15278	41.6833	4.26145	0	0	0
g__Helicobacter	1	1	2.829	1	0.10539	28.9238	4.45941	0	0	0		g__Colidextribacter	1	1	1.348	1	0.01351	1	0.04054	0	0	0		g__Lachnospiraceae_UCG-007	1	1	4.106	1	0.10289	30.1131	4.68498	0	0	0		g__norank_f__norank_o__Bradymonadales	1	1	1.815	1	0.15278	35.3667	3.73664	0	0	0
g__Lachnospiraceae_ND3007_group	1	1	3.375	1	0.10539	27.8809	4.25521	0	0	0		g__Ruminococcus	1	1	1.367	1	0.01351	1	0.04054	0	0	0		g__UCG-008	1	1	3.165	1	0.10289	27.4667	4.34201	0	0	0		g__Eubacterium_siraeum_group	1	1	1.25	1	0.13095	29.9952	3.06489	0	0	0
g__Tuzzerella	1	1	3.058	1	0.10539	27.6869	4.25521	0	0	0		g__UCG-004	1	1	19.558	1	0.11486	31.8798	5.02342	0	0	0		g__norank_f__norank_o__Gastranaerophilales	1	1	3.532	1	0.11759	28.9143	4.56151	0	0	0		g__Fournierella	1	1	1.635	1	0.15278	35.4333	3.79262	0	0	0
g__Ligilactobacillus	1	1	2.021	1	0.10539	25.7179	3.95879	0	0	0		g__Desulfovibrio	1	1	19.549	1	0.13127	32.9381	5.13233	0	0	0		g__Phascolarctobacterium	1	1	4.979	1	0.11759	31.7286	4.89076	0	0	0		g__Synergistes	1	1	1.355	1	0.15278	31.6833	3.2888	0	0	0
g__Dorea	1	1	2.196	1	0.09368	25.4802	3.91927	0	0	0		g__Elusimicrobium	1	1	8.21	1	0.1021	26.5671	4.17938	0	0	0		g__un_f__Christensenellaceae	1	1	1.216	1	0.01361	1	0.04082	0	0	0		g__Lachnospiraceae_UCG-007	1	1	1.52	1	0.13095	32.8595	3.47074	0	0	0
g__Family_XIII_UCG-001	1	1	2.315	1	0.09368	24.8917	3.73483	0	0	0		g__Enterorhabdus	1	1	21.465	1	0.11486	32.3131	5.06426	0	0	0		g__Peptococcus	1	1	2.087	1	0.10289	26.1512	4.20482	0	0	0		g__Methylobacterium-Methylorubrum	1	1	1.888	1	0.15278	35.4167	3.72964	0	0	0
g__un_f__Peptostreptococcaceae	1	1	1.728	1	0.10539	24.3059	3.7019	0	0	0		g__Erysipelotrichaceae_UCG-003	1	1	24.908	1	0.13127	34.9548	5.37057	0	0	0		g__un_p__Firmicutes	1	1	3.301	1	0.11759	28.3071	4.45862	0	0	0		g__norank_f__norank_o__Clostridia_UCG-014	1	1	2.263	1	0.15278	37.25	3.92557	0	0	0
g__Streptococcus	1	1	1.98	1	0.10539	24.4905	3.68214	0	0	0		g__Helicobacter	1	1	27.017	1	0.15315	35.8667	5.46587	0	0	0		g__un_f__Rikenellaceae	0	0	1	0	0	0	0	0	0	0		g__norank_f__norank_o__Izemoplasmatales	1	1	1.846	1	0.15278	37.25	3.92557	0	0	0
g__Pyramidobacter	1	1	1.643	1	0.09368	23.3111	3.44501	0	0	0		g__Synergistes	1	1	23.96	1	0.13127	34.9548	5.37057	0	0	0		g__Z20	0	0	1	0	0	0	0	0	0	0		g__Roseburia	1	1	1.277	1	0.13095	29.7524	3.10687	0	0	0
g__Mailhella	1	1	1.489	1	0.09368	23.3111	3.44501	0	0	0		g__Intestinibacter	1	1	22.997	1	0.13127	33.2548	5.17998	0	0	0		g__Butyricicoccus	0	0	1	0	0	0	0	0	0	0		g__Peptococcus	1	1	1.234	1	0.13095	31.9262	3.34478	0	0	0
g__Fournierella	1	1	1.279	1	0.0098	1.5	0.05882	0	0	0		g__un_c__Bacteroidia	1	1	7.512	1	0.11486	26.4298	4.19299	0	0	0		g__Corynebacterium	0	0	1	0	0	0	0	0	0	0		g__UCG-008	1	1	1.416	1	0.13095	32.8595	3.47074	0	0	0
g__Peptococcus	1	1	1.292	1	0.0098	1.5	0.05882	0	0	0		g__Peptococcus	1	1	24.715	1	0.13127	35.6191	5.44545	0	0	0		g__Candidatus_Saccharimonas	0	0	1	0	0	0	0	0	0	0		g__un_c__Bacilli	1	1	1.609	1	0.13095	34.8595	3.70165	0	0	0
g__Candidatus_Soleaferrea	1	1	1.235	1	0.01307	1	0.03922	0	0	0		g__Mailhella	1	1	26.702	1	0.11486	34.7726	5.24805	0	0	0		g__Frisingicoccus	0	0	1	0	0	0	0	0	0	0		g__Alistipes	0	0	1	0	0	0	0	0	0	0
g__Synergistes	1	1	1.235	1	0.01307	1	0.03922	0	0	0		g__Mogibacterium	1	1	8.459	1	0.1021	26.5671	4.17938	0	0	0		g__norank_f__Oscillospiraceae	0	0	1	0	0	0	0	0	0	0		g__Caproiciproducens	0	0	1	0	0	0	0	0	0	0
g__Parabacteroides	1	1	1.248	1	0.01307	1	0.03922	0	0	0		g__Sarcina	1	1	9.167	1	0.1021	27.5004	4.3972	0	0	0		g__Prevotella	0	0	1	0	0	0	0	0	0	0		g__Cloacibacillus	0	0	1	0	0	0	0	0	0	0
g__Methylobacterium-Methylorubrum	1	1	1.248	1	0.01307	1	0.03922	0	0	0		g__norank_f__norank_o__norank_c__norank_p__SAR324_cladeMarine_group_B	1	1	8.81	1	0.11486	26.1143	4.1045	0	0	0		g__Desulfovibrio	0	0	1	0	0	0	0	0	0	0		g__Eubacterium_eligens_group	0	0	1	0	0	0	0	0	0	0
g__Sarcina	1	1	1.244	1	0.01307	1	0.03922	0	0	0		g__Oscillospira	1	1	1.367	1	0.01351	1	0.04054	0	0	0		g__Enterorhabdus	0	0	1	0	0	0	0	0	0	0		g__Escherichia-Shigella	0	0	1	0	0	0	0	0	0	0
g__un_f__Saccharimonadaceae	1	1	1.244	1	0.01307	1	0.03922	0	0	0		g__un_f__Peptostreptococcaceae	1	1	3.458	1	0.1021	22.6909	3.34895	0	0	0		g__Marvinbryantia	0	0	1	0	0	0	0	0	0	0		g__Holdemanella	0	0	1	0	0	0	0	0	0	0
g__UCG-009	1	1	1.254	1	0.01307	1	0.03922	0	0	0		g__Streptococcus	1	1	26.644	1	0.11486	34.3131	5.27528	0	0	0		g__Sutterella	0	0	1	0	0	0	0	0	0	0		g__Eubacterium_saphenum_group	0	0	1	0	0	0	0	0	0	0
g__un_o__Burkholderiales	1	1	1.254	1	0.01307	1	0.03922	0	0	0		g__Z20	1	1	20.523	1	0.13127	32.9381	5.13233	0	0	0		g__un_f__Paludibacteraceae	0	0	1	0	0	0	0	0	0	0		g__norank_f__Clostridium_methylpentosum_group	0	0	1	0	0	0	0	0	0	0
g__Holdemanella	0	0	1	0	0	0	0	0	0	0		g__Acetitomaculum	0	0	1	0	0	0	0	0	0	0		g__Family_XIII_UCG-001	0	0	1	0	0	0	0	0	0	0		g__Lachnospiraceae_UCG-004	0	0	1	0	0	0	0	0	0	0
g__Anaerostipes	0	0	1	0	0	0	0	0	0	0		g__Limosilactobacillus	0	0	1	0	0	0	0	0	0	0		g__un_o__Rhodospirillales	0	0	1	0	0	0	0	0	0	0		g__Marvinbryantia	0	0	1	0	0	0	0	0	0	0
g__Anaerovorax	0	0	1	0	0	0	0	0	0	0		g__Ligilactobacillus	0	0	1	0	0	0	0	0	0	0		g__Mitsuokella	0	0	1	0	0	0	0	0	0	0		g__Ruminiclostridium	0	0	1	0	0	0	0	0	0	0
g__Escherichia-Shigella	0	0	1	0	0	0	0	0	0	0		g__un_o__Rhodospirillales	0	0	1	0	0	0	0	0	0	0		g__norank_f__norank_o__Bradymonadales	0	0	1	0	0	0	0	0	0	0		g__Tuzzerella	0	0	1	0	0	0	0	0	0	0
g__Intestinimonas	0	0	1	0	0	0	0	0	0	0		g__UCG-008	0	0	1	0	0	0	0	0	0	0		g__Paludicola	0	0	1	0	0	0	0	0	0	0
g__un_p__Firmicutes	0	0	1	0	0	0	0	0	0	0		g__Lachnospiraceae_UCG-007	0	0	1	0	0	0	0	0	0	0		g__Oribacterium	0	0	1	0	0	0	0	0	0	0
g__Oscillospira	0	0	1	0	0	0	0	0	0	0		g__un_f__Saccharimonadaceae	0	0	1	0	0	0	0	0	0	0		g__Rothia	0	0	1	0	0	0	0	0	0	0
g__Lactococcus	0	0	1	0	0	0	0	0	0	0		g__un_f__Selenomonadaceae	0	0	1	0	0	0	0	0	0	0
g__Sutterella	0	0	1	0	0	0	0	0	0	0
g__norank_f__norank_o__norank_c__norank_p__SAR324_cladeMarine_group_B	0	0	1	0	0	0	0	0	0	0
g__Schwartzia	0	0	1	0	0	0	0	0	0	0
g__Prevotellaceae_UCG-004	0	0	1	0	0	0	0	0	0	0
g__Z20	0	0	1	0	0	0	0	0	0	0

## Sheet: Table_S8
Table_S7-Summary of metabolites and KEGG pathway enrichment results
Pathway_Hierarchy1	Pathway_Hierarchy2	Map_ID	Map_Name	Test	TestAll	Ref	RefAll	Test_per	Ref_per	Over_Under	p.value	FDR	richFactor
Organismal Systems	Digestive system	ssc04976	Bile secretion	12	176	97	4160	6.81818	2.33173	over	0.0006925	0.0436858	0.123711
Organismal Systems	Endocrine system	ssc04917	Prolactin signaling pathway	4	176	11	4160	2.27273	0.264423	over	0.000808996	0.0436858	0.363636
Environmental Information Processing	Signal transduction	ssc04071	Sphingolipid signaling pathway	4	176	15	4160	2.27273	0.360577	over	0.002929	0.105444	0.266667
Human Diseases	Cancer: specific types	ssc05224	Breast cancer	2	176	3	4160	1.13636	0.072115	over	0.0051916	0.140173	0.666667
Human Diseases	Substance dependence	ssc05034	Alcoholism	3	176	10	4160	1.70454	0.240385	over	0.00716965	0.154864	0.3
Human Diseases	Cancer: specific types	ssc05215	Prostate cancer	3	176	11	4160	1.70454	0.264423	over	0.00955489	0.171988	0.272727
Human Diseases	Substance dependence	ssc05030	Cocaine addiction	2	176	7	4160	1.13636	0.168269	over	0.0324844	0.501188	0.285714
Human Diseases	Substance dependence	ssc05031	Amphetamine addiction	2	176	9	4160	1.13636	0.216346	over	0.0526812	0.557491	0.222222
Metabolism	Amino acid metabolism	ssc00400	Phenylalanine, tyrosine and tryptophan biosynthesis	4	176	34	4160	2.27273	0.817308	over	0.0534188	0.557491	0.117647
Human Diseases	Neurodegenerative disease	ssc05012	Parkinson disease	3	176	21	4160	1.70454	0.504808	over	0.0565567	0.557491	0.142857
Metabolism	Lipid metabolism	ssc00140	Steroid hormone biosynthesis	8	176	99	4160	4.54545	2.37981	over	0.0567815	0.557491	0.0808081
Cellular Processes	Cell growth and death	ssc04217	Necroptosis	2	176	10	4160	1.13636	0.240385	over	0.0640591	0.565003	0.2
Organismal Systems	Environmental adaptation	ssc04714	Thermogenesis	3	176	23	4160	1.70454	0.552885	over	0.0708596	0.565003	0.130435
Environmental Information Processing	Signal transduction	ssc04024	cAMP signaling pathway	3	176	25	4160	1.70454	0.600962	over	0.086613	0.565003	0.12
Metabolism	Lipid metabolism	ssc00600	Sphingolipid metabolism	3	176	25	4160	1.70454	0.600962	over	0.086613	0.565003	0.12
Organismal Systems	Endocrine system	ssc04927	Cortisol synthesis and secretion	2	176	12	4160	1.13636	0.288462	over	0.0889357	0.565003	0.166667
Organismal Systems	Nervous system	ssc04728	Dopaminergic synapse	2	176	12	4160	1.13636	0.288462	over	0.0889357	0.565003	0.166667
Human Diseases	Endocrine and metabolic disease	ssc04934	Cushing syndrome	2	176	13	4160	1.13636	0.3125	over	0.102276	0.613659	0.153846
Organismal Systems	Digestive system	ssc04974	Protein digestion and absorption	4	176	47	4160	2.27273	1.12981	over	0.135731	0.686208	0.0851064
Metabolism	Amino acid metabolism	ssc00340	Histidine metabolism	4	176	47	4160	2.27273	1.12981	over	0.135731	0.686208	0.0851064
Human Diseases	Cancer: overview	ssc05200	Pathways in cancer	3	176	31	4160	1.70454	0.745192	over	0.141383	0.686208	0.0967742
Cellular Processes	Cell growth and death	ssc04114	Oocyte meiosis	1	176	4	4160	0.568182	0.096154	over	0.158844	0.686208	0.25
Organismal Systems	Endocrine system	ssc04914	Progesterone-mediated oocyte maturation	1	176	4	4160	0.568182	0.096154	over	0.158844	0.686208	0.25
Cellular Processes	Transport and catabolism	ssc04142	Lysosome	1	176	4	4160	0.568182	0.096154	over	0.158844	0.686208	0.25
Cellular Processes	Cell growth and death	ssc04210	Apoptosis	1	176	4	4160	0.568182	0.096154	over	0.158844	0.686208	0.25
Environmental Information Processing	Signaling molecules and interaction	ssc04080	Neuroactive ligand-receptor interaction	4	176	52	4160	2.27273	1.25	over	0.17612	0.731576	0.0769231
Human Diseases	Drug resistance: antineoplastic	ssc01522	Endocrine resistance	1	176	5	4160	0.568182	0.120192	over	0.194466	0.750083	0.2
Cellular Processes	Cell motility	ssc04810	Regulation of actin cytoskeleton	1	176	5	4160	0.568182	0.120192	over	0.194466	0.750083	0.2
Human Diseases	Cancer: overview	ssc05230	Central carbon metabolism in cancer	3	176	37	4160	1.70454	0.889423	over	0.204698	0.762324	0.0810811
Organismal Systems	Endocrine system	ssc04916	Melanogenesis	1	176	6	4160	0.568182	0.144231	over	0.228587	0.79175	0.166667
Metabolism	Amino acid metabolism	ssc00350	Tyrosine metabolism	5	176	78	4160	2.84091	1.875	over	0.233281	0.79175	0.0641026
Metabolism	Amino acid metabolism	ssc00360	Phenylalanine metabolism	4	176	60	4160	2.27273	1.44231	over	0.247658	0.79175	0.0666667
Human Diseases	Substance dependence	ssc05033	Nicotine addiction	1	176	7	4160	0.568182	0.168269	over	0.261271	0.79175	0.142857
Organismal Systems	Endocrine system	ssc04913	Ovarian steroidogenesis	2	176	24	4160	1.13636	0.576923	over	0.269938	0.79175	0.0833333
Human Diseases	Infectious disease: parasitic	ssc05143	African trypanosomiasis	1	176	8	4160	0.568182	0.192308	over	0.292578	0.79175	0.125
Organismal Systems	Endocrine system	ssc04915	Estrogen signaling pathway	1	176	8	4160	0.568182	0.192308	over	0.292578	0.79175	0.125
Organismal Systems	Excretory system	ssc04961	Endocrine and other factor-regulated calcium reabsorption	1	176	8	4160	0.568182	0.192308	over	0.292578	0.79175	0.125
Organismal Systems	Excretory system	ssc04960	Aldosterone-regulated sodium reabsorption	1	176	8	4160	0.568182	0.192308	over	0.292578	0.79175	0.125
Human Diseases	Substance dependence	ssc05032	Morphine addiction	1	176	8	4160	0.568182	0.192308	over	0.292578	0.79175	0.125
Metabolism	Nucleotide metabolism	ssc00240	Pyrimidine metabolism	4	176	65	4160	2.27273	1.5625	over	0.295185	0.79175	0.0615385
Organismal Systems	Digestive system	ssc04973	Carbohydrate digestion and absorption	2	176	27	4160	1.13636	0.649038	over	0.317632	0.79175	0.0740741
Metabolism	Lipid metabolism	ssc00120	Primary bile acid biosynthesis	3	176	47	4160	1.70454	1.12981	over	0.320002	0.79175	0.0638298
Organismal Systems	Nervous system	ssc04727	GABAergic synapse	1	176	9	4160	0.568182	0.216346	over	0.322565	0.79175	0.111111
Organismal Systems	Endocrine system	ssc04929	GnRH secretion	1	176	9	4160	0.568182	0.216346	over	0.322565	0.79175	0.111111
Metabolism	Carbohydrate metabolism	ssc00640	Propanoate metabolism	3	176	48	4160	1.70454	1.15385	over	0.33177	0.796249	0.0625
Organismal Systems	Digestive system	ssc04979	Cholesterol metabolism	1	176	10	4160	0.568182	0.240385	over	0.351288	0.807214	0.1
Environmental Information Processing	Signal transduction	ssc04022	cGMP-PKG signaling pathway	1	176	10	4160	0.568182	0.240385	over	0.351288	0.807214	0.1
Metabolism	Metabolism of cofactors and vitamins	ssc00770	Pantothenate and CoA biosynthesis	2	176	30	4160	1.13636	0.721154	over	0.364589	0.810301	0.0666667
Organismal Systems	Sensory system	ssc04742	Taste transduction	2	176	32	4160	1.13636	0.769231	over	0.395219	0.810301	0.0625
Metabolism	Metabolism of other amino acids	ssc00410	beta-Alanine metabolism	2	176	32	4160	1.13636	0.769231	over	0.395219	0.810301	0.0625
Metabolism	Carbohydrate metabolism	ssc00051	Fructose and mannose metabolism	3	176	54	4160	1.70454	1.29808	over	0.401921	0.810301	0.0555556
Organismal Systems	Nervous system	ssc04721	Synaptic vesicle cycle	1	176	12	4160	0.568182	0.288462	over	0.405151	0.810301	0.0833333
Organismal Systems	Nervous system	ssc04725	Cholinergic synapse	1	176	12	4160	0.568182	0.288462	over	0.405151	0.810301	0.0833333
Organismal Systems	Endocrine system	ssc04911	Insulin secretion	1	176	12	4160	0.568182	0.288462	over	0.405151	0.810301	0.0833333
Metabolism	Metabolism of cofactors and vitamins	ssc00760	Nicotinate and nicotinamide metabolism	3	176	55	4160	1.70454	1.32211	over	0.413449	0.811863	0.0545455
Organismal Systems	Endocrine system	ssc04923	Regulation of lipolysis in adipocytes	1	176	14	4160	0.568182	0.336538	over	0.454565	0.854859	0.0714286
Organismal Systems	Digestive system	ssc04971	Gastric acid secretion	1	176	14	4160	0.568182	0.336538	over	0.454565	0.854859	0.0714286
Metabolism	Global and overview maps	ssc01230	Biosynthesis of amino acids	6	176	128	4160	3.40909	3.07692	over	0.459091	0.854859	0.046875
Organismal Systems	Digestive system	ssc04972	Pancreatic secretion	1	176	15	4160	0.568182	0.360577	over	0.477719	0.870785	0.0666667
Organismal Systems	Digestive system	ssc04977	Vitamin digestion and absorption	2	176	39	4160	1.13636	0.9375	over	0.496449	0.870785	0.0512821
Metabolism	Energy metabolism	ssc00190	Oxidative phosphorylation	1	176	16	4160	0.568182	0.384615	over	0.499895	0.870785	0.0625
Organismal Systems	Circulatory system	ssc04270	Vascular smooth muscle contraction	1	176	16	4160	0.568182	0.384615	over	0.499895	0.870785	0.0625
Organismal Systems	Endocrine system	ssc04924	Renin secretion	1	176	17	4160	0.568182	0.408654	over	0.521135	0.879415	0.0588235
Organismal Systems	Digestive system	ssc04970	Salivary secretion	1	176	17	4160	0.568182	0.408654	over	0.521135	0.879415	0.0588235
Metabolism	Carbohydrate metabolism	ssc00650	Butanoate metabolism	2	176	42	4160	1.13636	1.00961	over	0.536458	0.891346	0.047619
Organismal Systems	Nervous system	ssc04723	Retrograde endocannabinoid signaling	1	176	19	4160	0.568182	0.456731	over	0.560961	0.917936	0.0526316
Metabolism	Carbohydrate metabolism	ssc00020	Citrate cycle (TCA cycle)	1	176	20	4160	0.568182	0.480769	over	0.579621	0.920575	0.05
Environmental Information Processing	Signal transduction	ssc04152	AMPK signaling pathway	1	176	22	4160	0.568182	0.528846	over	0.614608	0.937497	0.0454545
Organismal Systems	Endocrine system	ssc04925	Aldosterone synthesis and secretion	1	176	22	4160	0.568182	0.528846	over	0.614608	0.937497	0.0454545
Metabolism	Amino acid metabolism	ssc00290	Valine, leucine and isoleucine biosynthesis	1	176	23	4160	0.568182	0.552885	over	0.631	0.937497	0.0434783
Metabolism	Nucleotide metabolism	ssc00230	Purine metabolism	4	176	95	4160	2.27273	2.28365	under	0.576813	0.920575	0.0421053
Metabolism	Lipid metabolism	ssc00590	Arachidonic acid metabolism	3	176	75	4160	1.70454	1.80289	under	0.622013	0.937497	0.04
Metabolism	Lipid metabolism	ssc00564	Glycerophospholipid metabolism	2	176	52	4160	1.13636	1.25	under	0.653555	0.937497	0.0384615
Genetic Information Processing	Translation	ssc00970	Aminoacyl-tRNA biosynthesis	2	176	52	4160	1.13636	1.25	under	0.653555	0.937497	0.0384615
Metabolism	Metabolism of cofactors and vitamins	ssc00830	Retinol metabolism	1	176	25	4160	0.568182	0.600962	under	0.661732	0.937497	0.04
Organismal Systems	Endocrine system	ssc04922	Glucagon signaling pathway	1	176	26	4160	0.568182	0.625	under	0.67613	0.937497	0.0384615
Metabolism	Carbohydrate metabolism	ssc00040	Pentose and glucuronate interconversions	2	176	55	4160	1.13636	1.32211	under	0.683783	0.937497	0.0363636
Environmental Information Processing	Membrane transport	ssc02010	ABC transporters	5	176	137	4160	2.84091	3.29327	under	0.696555	0.937497	0.0364964
Metabolism	Amino acid metabolism	ssc00250	Alanine, aspartate and glutamate metabolism	1	176	28	4160	0.568182	0.673077	under	0.703123	0.937497	0.0357143
Metabolism	Metabolism of cofactors and vitamins	ssc00780	Biotin metabolism	1	176	28	4160	0.568182	0.673077	under	0.703123	0.937497	0.0357143
Metabolism	Metabolism of cofactors and vitamins	ssc00750	Vitamin B6 metabolism	1	176	28	4160	0.568182	0.673077	under	0.703123	0.937497	0.0357143
Organismal Systems	Digestive system	ssc04978	Mineral absorption	1	176	29	4160	0.568182	0.697115	under	0.715768	0.939567	0.0344828
Metabolism	Carbohydrate metabolism	ssc00620	Pyruvate metabolism	1	176	31	4160	0.568182	0.745192	under	0.739474	0.939567	0.0322581
Metabolism	Carbohydrate metabolism	ssc00010	Glycolysis / Gluconeogenesis	1	176	31	4160	0.568182	0.745192	under	0.739474	0.939567	0.0322581
Metabolism	Metabolism of cofactors and vitamins	ssc00730	Thiamine metabolism	1	176	31	4160	0.568182	0.745192	under	0.739474	0.939567	0.0322581
Metabolism	Energy metabolism	ssc00920	Sulfur metabolism	1	176	33	4160	0.568182	0.793269	under	0.761213	0.955942	0.030303
Metabolism	Carbohydrate metabolism	ssc00030	Pentose phosphate pathway	1	176	35	4160	0.568182	0.841346	under	0.781148	0.969701	0.0285714
Metabolism	Lipid metabolism	ssc00561	Glycerolipid metabolism	1	176	38	4160	0.568182	0.913462	under	0.807989	0.970784	0.0263158
Metabolism	Global and overview maps	ssc01210	2-Oxocarboxylic acid metabolism	4	176	134	4160	2.27273	3.22115	under	0.827265	0.970784	0.0298507
Organismal Systems	Nervous system	ssc04726	Serotonergic synapse	1	176	42	4160	0.568182	1.00961	under	0.838752	0.970784	0.0238095
Metabolism	Amino acid metabolism	ssc00280	Valine, leucine and isoleucine degradation	1	176	42	4160	0.568182	1.00961	under	0.838752	0.970784	0.0238095
Metabolism	Carbohydrate metabolism	ssc00520	Amino sugar and nucleotide sugar metabolism	3	176	108	4160	1.70454	2.59615	under	0.843607	0.970784	0.0277778
Metabolism	Lipid metabolism	ssc00592	alpha-Linolenic acid metabolism	1	176	44	4160	0.568182	1.05769	under	0.852242	0.970784	0.0227273
Metabolism	Carbohydrate metabolism	ssc00052	Galactose metabolism	1	176	46	4160	0.568182	1.10577	under	0.86461	0.970784	0.0217391
Metabolism	Carbohydrate metabolism	ssc00562	Inositol phosphate metabolism	1	176	47	4160	0.568182	1.12981	under	0.870402	0.970784	0.0212766
Metabolism	Amino acid metabolism	ssc00380	Tryptophan metabolism	2	176	83	4160	1.13636	1.99519	under	0.873536	0.970784	0.0240964
Metabolism	Carbohydrate metabolism	ssc00053	Ascorbate and aldarate metabolism	1	176	49	4160	0.568182	1.17789	under	0.881257	0.970784	0.0204082
Metabolism	Amino acid metabolism	ssc00260	Glycine, serine and threonine metabolism	1	176	50	4160	0.568182	1.20192	under	0.886341	0.970784	0.02
Metabolism	Xenobiotics biodegradation and metabolism	ssc00982	Drug metabolism - cytochrome P450	2	176	87	4160	1.13636	2.09135	under	0.889885	0.970784	0.0229885
Metabolism	Amino acid metabolism	ssc00310	Lysine degradation	1	176	54	4160	0.568182	1.29808	under	0.904601	0.976969	0.0185185
Metabolism	Carbohydrate metabolism	ssc00630	Glyoxylate and dicarboxylate metabolism	1	176	62	4160	0.568182	1.49039	under	0.932826	0.997477	0.016129
Metabolism	Global and overview maps	ssc01200	Carbon metabolism	2	176	114	4160	1.13636	2.74038	under	0.958245	1	0.0175439
Metabolism	Lipid metabolism	ssc01040	Biosynthesis of unsaturated fatty acids	1	176	74	4160	0.568182	1.77885	under	0.960362	1	0.0135135
Metabolism	Amino acid metabolism	ssc00330	Arginine and proline metabolism	1	176	78	4160	0.568182	1.875	under	0.966765	1	0.0128205
Metabolism	Metabolism of cofactors and vitamins	ssc00130	Ubiquinone and other terpenoid-quinone biosynthesis	1	176	92	4160	0.568182	2.21154	under	0.982086	1	0.0108696
Human Diseases	Cancer: overview	ssc05204	Chemical carcinogenesis	1	176	99	4160	0.568182	2.37981	under	0.986859	1	0.010101
Metabolism	Xenobiotics biodegradation and metabolism	ssc00980	Metabolism of xenobiotics by cytochrome P450	1	176	121	4160	0.568182	2.90865	under	0.995055	1	0.00826446
Metabolism	Global and overview maps	ssc01100	Metabolic pathways	56	176	2764	4160	31.8182	66.4423	under	1	1	0.0202605
